# Supplementary material for: Neural network ensemble model for prediction of erythrocyte sedimentation rate (ESR) using partial least squares regression
Source: Sci Rep. 2022 Nov 15;12:19618. doi: 10.1038/s41598-022-23174-0 (PMC9666533; doi:10.1038/s41598-022-23174-0)
Supplement: Supplementary file 1 — Supplementary Information. [file 41598_2022_23174_MOESM1_ESM.xlsx]

## Sheet: Normal
Sample/Time	0.5	1	1.5	2	2.5	3	3.5	4	4.5	5	5.5	6	6.5	7	7.5	8	8.5	9	9.5	10	10.5	11	11.5	12	12.5	13	13.5	14	14.5	15	15.5	16	16.5	17	17.5	18	18.5	19	19.5	20	20.5	21	21.5	22	22.5	23	23.5	24	24.5
1	1	0.998937	0.995746	0.995392	0.995037	0.995037	0.989365	0.985466	0.981212	0.975895	0.970223	0.963843	0.957816	0.95179	0.946118	0.939738	0.933357	0.926976	0.918114	0.911379	0.903935	0.894009	0.885502	0.877703	0.867423	0.860688	0.850408	0.8419	0.833038	0.823112	0.813896	0.805388	0.795463	0.788373	0.779865	0.771712	0.764268	0.756824	0.747962	0.740163	0.731655	0.725629	0.718894	0.711804	0.705069	0.695498	0.688763	0.682382	0.67671
2	0.99929	0.999645	0.99929	0.999645	0.999645	1	0.999645	0.99432	0.993255	0.99219	0.99148	0.990415	0.98935	0.98793	0.986865	0.9858	0.984381	0.982961	0.981541	0.980121	0.978346	0.976926	0.975151	0.973731	0.971956	0.970181	0.968406	0.966986	0.965211	0.963436	0.961661	0.959886	0.958111	0.956337	0.954562	0.952432	0.950657	0.949237	0.947107	0.944977	0.943202	0.941427	0.939652	0.937522	0.935747	0.933262	0.931132	0.929357	0.927228
3	1	0.997567	0.993048	0.988877	0.984706	0.980883	0.976364	0.971498	0.966979	0.961071	0.957247	0.950991	0.945777	0.938478	0.931873	0.925965	0.919708	0.913799	0.905805	0.900243	0.893639	0.88495	0.877303	0.871394	0.863399	0.857838	0.849148	0.842544	0.835245	0.826903	0.820299	0.813347	0.805353	0.799444	0.792145	0.785193	0.779284	0.773375	0.766076	0.759472	0.752172	0.747306	0.741745	0.735488	0.729232	0.72089	0.714981	0.709072	0.705249
4	1	0.999297	0.996837	0.994025	0.991564	0.989104	0.985237	0.982074	0.97891	0.975395	0.972583	0.968717	0.965202	0.960984	0.956766	0.953603	0.949736	0.946221	0.941652	0.938489	0.934622	0.929701	0.925132	0.921968	0.917047	0.913884	0.908612	0.904394	0.900176	0.894903	0.891037	0.886467	0.881195	0.87768	0.872759	0.86819	0.864323	0.860457	0.854833	0.850264	0.845343	0.842179	0.83761	0.83304	0.828822	0.821793	0.817575	0.813357	0.809842
5	0.998196	0.999639	1	1	0.999639	0.999639	0.998917	0.999278	0.998917	0.99603	0.994226	0.992422	0.990256	0.988091	0.985926	0.983039	0.981234	0.978708	0.975821	0.973656	0.97149	0.968243	0.965716	0.962829	0.960303	0.957055	0.954529	0.952003	0.948394	0.945146	0.941537	0.939372	0.934681	0.931072	0.928546	0.924937	0.920606	0.917719	0.913028	0.910502	0.90581	0.902923	0.898953	0.894262	0.890653	0.887405	0.883075	0.88127	0.876579
6	1	0.999274	0.998548	0.997822	0.997096	0.996007	0.994192	0.993829	0.993829	0.992377	0.9902	0.988385	0.98657	0.984755	0.982577	0.980399	0.978221	0.976044	0.973503	0.971325	0.969147	0.966243	0.964065	0.961525	0.959347	0.956443	0.954265	0.951724	0.94882	0.945917	0.943013	0.941198	0.937205	0.934664	0.932849	0.929946	0.926316	0.924138	0.920145	0.91833	0.914701	0.912523	0.908893	0.905263	0.901996	0.899456	0.896189	0.894374	0.890744
7	1	0.999642	0.998926	0.998568	0.997494	0.995346	0.993913	0.991407	0.989259	0.986753	0.984246	0.982098	0.979592	0.977086	0.974579	0.971357	0.969567	0.967061	0.963838	0.96169	0.958826	0.955245	0.952739	0.949517	0.94701	0.943072	0.940924	0.938059	0.934121	0.930899	0.92696	0.924812	0.919799	0.915861	0.913713	0.909774	0.905478	0.90333	0.897959	0.895811	0.891156	0.888292	0.883996	0.879699	0.875761	0.873255	0.869316	0.867168	0.862513
8	1	0.996006	0.99419	0.990922	0.988017	0.985113	0.981845	0.979303	0.975309	0.971314	0.966957	0.962963	0.959695	0.954611	0.950617	0.945534	0.942266	0.937545	0.931736	0.928105	0.923384	0.916485	0.912128	0.906318	0.90305	0.896151	0.891794	0.887436	0.881627	0.87618	0.870007	0.866376	0.858751	0.852941	0.849673	0.844227	0.836964	0.833696	0.826434	0.823529	0.816267	0.812636	0.80719	0.800654	0.795933	0.791576	0.786492	0.783951	0.778141
9	1	0.995216	0.989656	0.984356	0.977215	0.969048	0.961379	0.952251	0.94081	0.93076	0.918433	0.907722	0.893974	0.883084	0.8696	0.857198	0.84693	0.833626	0.822517	0.809123	0.797592	0.786745	0.777244	0.764765	0.75589	0.745673	0.734523	0.72497	0.716119	0.706308	0.69919	0.689921	0.682293	0.674941	0.668368	0.661292	0.65503	0.649145	0.643233	0.638232	0.632499	0.628313	0.623617	0.618516	0.614497	0.609428	0.605513	0.601418	0.597757
10	1	0.99855	0.994201	0.989489	0.986952	0.984415	0.97934	0.975353	0.970279	0.966292	0.963755	0.959406	0.955056	0.951069	0.948895	0.944545	0.939108	0.936571	0.932947	0.928597	0.923523	0.919899	0.916999	0.913374	0.909025	0.903951	0.899964	0.895977	0.891627	0.888728	0.885828	0.879304	0.87568	0.871693	0.869518	0.865169	0.859369	0.855745	0.853208	0.847408	0.843422	0.839072	0.835448	0.83291	0.826749	0.823849	0.821312	0.81805	0.812976
11	1	0.994386	0.983907	0.974177	0.962201	0.952844	0.938997	0.928892	0.916542	0.905314	0.896707	0.883982	0.871632	0.858533	0.849925	0.837949	0.821856	0.812874	0.800898	0.787799	0.775449	0.764222	0.75524	0.744386	0.733159	0.721183	0.711826	0.701347	0.690868	0.68226	0.67515	0.662425	0.653817	0.64521	0.638473	0.629865	0.620135	0.61265	0.605539	0.596557	0.589072	0.581213	0.574476	0.568488	0.560629	0.554266	0.547904	0.541916	0.534805
12	1	0.999278	0.998917	0.997473	0.997112	0.99639	0.98556	0.980866	0.976534	0.972924	0.966787	0.961372	0.957401	0.951986	0.945487	0.940794	0.932852	0.927076	0.918412	0.91444	0.905054	0.898917	0.892419	0.887004	0.880144	0.87148	0.866787	0.85704	0.850181	0.84296	0.837545	0.829242	0.82491	0.816245	0.809386	0.8	0.796029	0.785199	0.778339	0.772924	0.767509	0.76065	0.756318	0.746209	0.742238	0.733935	0.729603	0.722383	0.714801
13	0.997401	0.998515	0.999629	0.999629	1	0.998886	0.997401	0.995544	0.992945	0.991459	0.988489	0.985518	0.982919	0.979948	0.976977	0.973635	0.970293	0.966951	0.962495	0.959525	0.954697	0.950984	0.946899	0.942815	0.939101	0.933531	0.930189	0.923134	0.919049	0.913108	0.909023	0.903082	0.89974	0.892313	0.887115	0.880059	0.87746	0.868548	0.863721	0.859265	0.854809	0.84961	0.845525	0.836985	0.834014	0.82733	0.822874	0.816933	0.81062
14	1	0.996408	0.99569	0.994253	0.994253	0.992816	0.990661	0.986351	0.98204	0.978807	0.974497	0.970187	0.968032	0.96408	0.960129	0.956897	0.951868	0.948635	0.943247	0.941092	0.934986	0.931034	0.927443	0.923491	0.91954	0.913793	0.91056	0.904454	0.900144	0.895833	0.893319	0.886853	0.884339	0.878233	0.873563	0.867098	0.865661	0.857759	0.852371	0.849138	0.845187	0.840517	0.837284	0.829382	0.826509	0.820761	0.81717	0.811063	0.805675
15	0.999927	0.998677	0.995663	0.993642	0.991768	0.987428	0.984561	0.979782	0.976585	0.9721	0.968828	0.964749	0.960006	0.955264	0.950449	0.944934	0.938942	0.933538	0.929054	0.923392	0.916739	0.911996	0.906005	0.900306	0.894607	0.88891	0.8813	0.877478	0.87064	0.864205	0.858472	0.852847	0.846562	0.841267	0.83454	0.828401	0.823844	0.817372	0.811565	0.805977	0.801088	0.795023	0.788809	0.783478	0.777485	0.773038	0.769143	0.761679	0.758188
16	0.999965	0.998979	0.997321	0.995333	0.992681	0.9867	0.980478	0.976044	0.972584	0.968269	0.965025	0.96096	0.956645	0.952027	0.947881	0.942699	0.938276	0.932834	0.927744	0.922992	0.917149	0.912474	0.907012	0.901811	0.896798	0.891002	0.885114	0.879284	0.872928	0.867159	0.860638	0.854808	0.84859	0.842653	0.83607	0.830413	0.824859	0.818734	0.813345	0.806744	0.800626	0.794638	0.789215	0.784102	0.777934	0.772449	0.7664	0.760708	0.755181
17	0.998485	0.999621	0.999621	0.999621	1	0.99053	0.985985	0.981061	0.976515	0.97197	0.968182	0.963258	0.95947	0.953409	0.95	0.943939	0.937879	0.933712	0.926894	0.921591	0.91553	0.910606	0.904167	0.897727	0.891288	0.886742	0.878409	0.87197	0.866667	0.860227	0.851515	0.844318	0.8375	0.832955	0.827273	0.819318	0.814015	0.804924	0.8	0.793182	0.788636	0.779545	0.775	0.767424	0.761364	0.757576	0.748485	0.744697	0.736364
18	0.999306	0.997933	0.996988	0.99127	0.985792	0.977014	0.969454	0.957854	0.948328	0.937141	0.923033	0.909991	0.898437	0.883587	0.866053	0.850934	0.836228	0.820891	0.806047	0.789952	0.773478	0.763724	0.748645	0.733747	0.716977	0.704103	0.694068	0.681781	0.670621	0.656811	0.646737	0.63864	0.631376	0.619925	0.612808	0.605598	0.598464	0.594678	0.587526	0.582346	0.57442	0.568821	0.564097	0.5589	0.555961	0.549504	0.544436	0.542412	0.536983
19	1	0.997387	0.996641	0.996641	0.995521	0.994401	0.991788	0.989175	0.985069	0.980216	0.975737	0.972378	0.968272	0.963792	0.959686	0.954461	0.949608	0.944756	0.93953	0.933931	0.929078	0.920493	0.91452	0.905562	0.899963	0.89399	0.883165	0.879059	0.87234	0.866368	0.85517	0.846958	0.840612	0.83464	0.825681	0.821202	0.813736	0.803285	0.7947	0.790594	0.778649	0.775289	0.764091	0.759985	0.748414	0.743934	0.733483	0.72751	0.718178
20	1	0.997113	0.997113	0.997113	0.996752	0.997113	0.997113	0.996752	0.996752	0.996391	0.988452	0.987369	0.986287	0.985204	0.984482	0.983039	0.981595	0.980512	0.97943	0.977986	0.976904	0.97546	0.974377	0.972573	0.97113	0.970047	0.967882	0.966799	0.965355	0.964273	0.96319	0.961386	0.959942	0.958499	0.957055	0.955612	0.953807	0.952003	0.949838	0.948755	0.946229	0.944785	0.94262	0.940816	0.93865	0.937207	0.93432	0.932515	0.93035
21	1	1	0.999631	0.991882	0.984502	0.978598	0.972325	0.964945	0.957196	0.949077	0.940959	0.934317	0.927675	0.919188	0.910332	0.900369	0.890775	0.881181	0.871218	0.861255	0.851661	0.84059	0.830258	0.81845	0.809594	0.799631	0.786716	0.778229	0.767159	0.759041	0.746125	0.735793	0.726568	0.71845	0.708118	0.7	0.691144	0.679705	0.669742	0.663838	0.652399	0.645387	0.635055	0.628413	0.618081	0.61107	0.602214	0.594096	0.585609
22	1	1	0.99145	0.991806	0.991806	0.99145	0.990737	0.986819	0.986106	0.984681	0.983256	0.983969	0.9829	0.981475	0.980406	0.978981	0.9772	0.975775	0.973994	0.972569	0.970787	0.969006	0.967581	0.965444	0.964019	0.962237	0.9601	0.958675	0.956893	0.955468	0.952975	0.950837	0.949412	0.947275	0.945493	0.943712	0.941218	0.938725	0.936587	0.93445	0.9316	0.929818	0.927325	0.925187	0.922337	0.920556	0.917706	0.915924	0.913431
23	1	0.994092	0.988578	0.985033	0.977156	0.968885	0.959827	0.95195	0.945254	0.934226	0.925167	0.916109	0.907838	0.898385	0.885388	0.877905	0.865301	0.855061	0.845609	0.836944	0.827491	0.8141	0.804254	0.792438	0.784167	0.772745	0.765656	0.755416	0.743994	0.732966	0.72627	0.713273	0.706971	0.695549	0.689248	0.680583	0.668767	0.662466	0.65577	0.644348	0.638834	0.629382	0.621111	0.616778	0.608113	0.601418	0.594722	0.586451	0.58015
24	1	0.997789	0.993961	0.990941	0.988171	0.984481	0.979013	0.973993	0.969969	0.964364	0.960523	0.955935	0.951058	0.945562	0.940221	0.934136	0.927319	0.921314	0.915973	0.910448	0.902708	0.897889	0.890516	0.884811	0.879106	0.872633	0.864997	0.860663	0.853528	0.847137	0.840663	0.834665	0.826503	0.821729	0.815543	0.808593	0.803878	0.797834	0.79161	0.78491	0.779931	0.773632	0.768855	0.762994	0.756921	0.752691	0.74762	0.740899	0.73592
25	0.999267	1	1	1	0.999633	0.998534	0.996701	0.995235	0.994135	0.991569	0.989736	0.987903	0.985337	0.982771	0.980205	0.978006	0.974707	0.971774	0.969208	0.967009	0.964076	0.960411	0.957111	0.953079	0.950513	0.946848	0.943915	0.939883	0.93585	0.932185	0.928886	0.923754	0.921188	0.915689	0.913123	0.909091	0.903226	0.899927	0.896994	0.890396	0.887463	0.882331	0.878299	0.875733	0.870968	0.866202	0.86327	0.858138	0.854106
26	0.999263	0.998894	0.999263	1	1	0.999631	0.998526	0.997788	0.997051	0.995577	0.993734	0.991522	0.988942	0.984888	0.98157	0.97899	0.974935	0.970881	0.967195	0.96314	0.958349	0.95282	0.948397	0.941762	0.937707	0.930704	0.926281	0.919646	0.912643	0.905271	0.900848	0.891264	0.88721	0.877258	0.873203	0.8662	0.856616	0.851456	0.846296	0.836712	0.831552	0.823811	0.817177	0.813122	0.80575	0.799115	0.793955	0.785477	0.779948
27	1	0.999275	0.998188	0.996738	0.995288	0.993476	0.990939	0.988039	0.985502	0.98224	0.978253	0.974991	0.971004	0.967742	0.96448	0.959406	0.954694	0.948895	0.944545	0.940196	0.935121	0.927872	0.922798	0.916274	0.910837	0.905401	0.899601	0.892715	0.883291	0.879304	0.87278	0.865893	0.85792	0.85212	0.845234	0.83871	0.831461	0.827111	0.819137	0.812613	0.804277	0.797753	0.793766	0.785792	0.78108	0.775281	0.770569	0.762595	0.758971
28	0.997747	0.999249	1	0.999624	1	0.999249	0.997747	0.995118	0.992114	0.990237	0.986481	0.982726	0.979722	0.975216	0.972212	0.968081	0.964326	0.959444	0.955689	0.951558	0.947052	0.94217	0.937664	0.932032	0.927525	0.922268	0.917386	0.912129	0.904994	0.901239	0.895982	0.890349	0.883965	0.879084	0.873075	0.867443	0.861434	0.857679	0.851671	0.845663	0.838903	0.833646	0.82914	0.823507	0.819001	0.814119	0.809238	0.803605	0.79985
29	1	0.994681	0.988982	0.982143	0.974924	0.968085	0.960106	0.951368	0.942629	0.933131	0.923252	0.913374	0.905015	0.892477	0.884119	0.870061	0.860562	0.844605	0.835106	0.825228	0.81383	0.800152	0.789134	0.777356	0.767097	0.756839	0.746201	0.734422	0.720365	0.712006	0.701368	0.690729	0.680091	0.670973	0.660714	0.650076	0.640578	0.633739	0.6231	0.614362	0.604103	0.595365	0.588146	0.579787	0.572188	0.56459	0.557371	0.549392	0.542933
30	1	0.99812	0.996992	0.992857	0.988722	0.984211	0.979323	0.975564	0.971805	0.967669	0.963534	0.958647	0.954887	0.948872	0.945489	0.939098	0.934586	0.927444	0.922932	0.918797	0.91391	0.906015	0.901128	0.895113	0.88985	0.884962	0.879699	0.873684	0.864662	0.860902	0.854887	0.848872	0.841729	0.836842	0.830075	0.823684	0.817293	0.814286	0.807143	0.801128	0.792857	0.787218	0.783083	0.776692	0.77218	0.766917	0.76203	0.754887	0.75188
31	0.998898	0.999265	1	0.999265	0.99853	0.995959	0.994122	0.991918	0.990448	0.987877	0.984938	0.983101	0.980162	0.97759	0.975018	0.972079	0.96914	0.966201	0.96363	0.960323	0.95665	0.953343	0.950037	0.945996	0.943424	0.939015	0.935709	0.931301	0.927994	0.923218	0.920279	0.915136	0.910727	0.907788	0.903747	0.898971	0.893828	0.890889	0.885011	0.882807	0.878031	0.87252	0.869214	0.865907	0.861866	0.855253	0.853417	0.846804	0.8446
32	1	0.99562	0.987591	0.980292	0.972993	0.965693	0.958029	0.95	0.942336	0.933577	0.924453	0.916788	0.906934	0.89781	0.888686	0.878832	0.868613	0.858759	0.851095	0.840876	0.828102	0.818613	0.808759	0.797445	0.789416	0.777007	0.768613	0.757299	0.74854	0.737591	0.729562	0.718613	0.709124	0.701825	0.693066	0.682847	0.673358	0.666423	0.656934	0.65	0.641971	0.633212	0.625912	0.619343	0.611314	0.60292	0.596715	0.588321	0.582847
33	1	1	1	0.999266	0.997063	0.993392	0.990822	0.987518	0.984214	0.980543	0.977239	0.97467	0.971366	0.967327	0.963656	0.959985	0.956314	0.952276	0.948972	0.944567	0.939427	0.935389	0.930984	0.926211	0.921806	0.915932	0.912261	0.906021	0.901982	0.896843	0.893172	0.886564	0.881057	0.877753	0.872981	0.867107	0.861233	0.85793	0.851689	0.848018	0.842878	0.83627	0.832599	0.828561	0.823789	0.817548	0.814611	0.808003	0.805433
34	0.999638	0.999638	1	1	0.999638	0.997828	0.995655	0.994569	0.993483	0.992397	0.990587	0.9895	0.988052	0.986242	0.984794	0.983345	0.981897	0.981535	0.980087	0.978277	0.976828	0.975742	0.974294	0.972846	0.971398	0.969949	0.968501	0.967053	0.965243	0.963794	0.961984	0.960536	0.958364	0.956553	0.955105	0.953295	0.951122	0.948588	0.946778	0.944967	0.943157	0.940985	0.939175	0.937002	0.934468	0.932657	0.930485	0.927951	0.925778
35	1	0.998917	0.998917	0.993138	0.991694	0.988082	0.985915	0.98411	0.982665	0.981943	0.98086	0.979776	0.978332	0.976887	0.975804	0.974359	0.972192	0.971109	0.969664	0.967497	0.96533	0.963886	0.96208	0.959913	0.958108	0.956302	0.954496	0.952691	0.950524	0.948718	0.94619	0.944384	0.942217	0.939328	0.937884	0.935717	0.93355	0.930661	0.928494	0.926327	0.923799	0.921632	0.919827	0.917299	0.914771	0.912604	0.910076	0.907187	0.90502
36	1	0.999625	1	0.998876	0.998876	0.998126	0.995502	0.994003	0.992879	0.992129	0.991004	0.98988	0.988756	0.987256	0.986132	0.984258	0.982759	0.982009	0.98051	0.978636	0.977136	0.976012	0.974138	0.972639	0.971139	0.96964	0.968141	0.966642	0.964768	0.963268	0.961394	0.959895	0.958021	0.955772	0.954648	0.953148	0.9509	0.948651	0.947151	0.945277	0.943403	0.941904	0.940405	0.938531	0.936282	0.934783	0.932909	0.93066	0.92916
37	1	0.999618	0.99771	0.995802	0.99313	0.99084	0.988931	0.98626	0.984351	0.981679	0.979008	0.976718	0.973664	0.970611	0.968321	0.964885	0.961832	0.959924	0.957252	0.953435	0.950382	0.948092	0.943893	0.941221	0.938168	0.933969	0.930916	0.928244	0.924046	0.920992	0.916412	0.91374	0.90916	0.90458	0.90229	0.899237	0.894656	0.888931	0.885496	0.882061	0.878244	0.874809	0.872137	0.867557	0.862977	0.859924	0.855344	0.850382	0.84771
38	1	0.99963	0.998521	0.998152	0.998152	0.994085	0.992606	0.990758	0.9878	0.984473	0.980407	0.978189	0.974492	0.971534	0.967837	0.963771	0.959335	0.954529	0.951571	0.946396	0.942329	0.939372	0.933826	0.92939	0.925323	0.920887	0.916821	0.912015	0.907209	0.901294	0.896488	0.889834	0.884288	0.880591	0.875416	0.87024	0.866174	0.860628	0.854344	0.850647	0.845841	0.837338	0.832902	0.829945	0.821442	0.819593	0.814787	0.806285	0.802588
39	1	1	0.99889	0.990381	0.987051	0.983352	0.979652	0.975953	0.971883	0.966704	0.961894	0.958195	0.952645	0.948206	0.942656	0.937107	0.930818	0.923418	0.918609	0.91084	0.904181	0.899371	0.891232	0.884943	0.879023	0.872734	0.866075	0.859785	0.852756	0.845357	0.838698	0.830559	0.82242	0.81724	0.810581	0.803182	0.798002	0.790973	0.782834	0.777654	0.770995	0.762116	0.756567	0.752127	0.743248	0.739549	0.733629	0.72512	0.720681
40	1	0.999633	0.999633	1	0.999267	0.997801	0.995968	0.994868	0.992669	0.990836	0.98937	0.98827	0.986437	0.985337	0.983871	0.982038	0.980205	0.978739	0.977273	0.975073	0.97324	0.971774	0.969941	0.968109	0.966276	0.964809	0.962977	0.961144	0.959311	0.957111	0.955279	0.953079	0.95088	0.949047	0.946848	0.944648	0.942815	0.940616	0.93805	0.936217	0.934018	0.931085	0.928886	0.927053	0.924487	0.922654	0.920455	0.917522	0.916056
41	1	0.992289	0.980925	0.974838	0.970373	0.962256	0.955357	0.95211	0.944805	0.93263	0.923295	0.918425	0.909091	0.904627	0.896916	0.888799	0.878247	0.867695	0.862825	0.850649	0.842532	0.838068	0.827516	0.819399	0.812906	0.804789	0.797078	0.788149	0.780438	0.77151	0.762175	0.752435	0.741477	0.737419	0.72849	0.719156	0.715097	0.706169	0.693994	0.690747	0.68263	0.670455	0.664367	0.660714	0.648133	0.646104	0.638799	0.627435	0.622565
42	1	1	0.996957	0.995436	0.992773	0.99011	0.988208	0.987067	0.985546	0.983264	0.980981	0.97984	0.977178	0.976037	0.973754	0.971852	0.96919	0.966527	0.965006	0.961963	0.95968	0.958159	0.955496	0.953214	0.951312	0.94941	0.947128	0.944846	0.942564	0.939901	0.937619	0.934956	0.931913	0.930392	0.92811	0.925447	0.923165	0.920882	0.917459	0.915557	0.913275	0.909471	0.906809	0.905287	0.901483	0.900342	0.89768	0.893876	0.891974
43	1	0.993826	0.990704	0.987688	0.98302	0.979265	0.975444	0.971367	0.967205	0.962731	0.957324	0.952346	0.946671	0.941606	0.935803	0.930556	0.92518	0.918573	0.913049	0.906788	0.900837	0.893817	0.888255	0.882187	0.874827	0.868736	0.862591	0.85563	0.849379	0.842009	0.836008	0.829537	0.82322	0.817934	0.811525	0.804578	0.797648	0.790866	0.784938	0.780172	0.773957	0.767882	0.761791	0.756485	0.750231	0.745554	0.738806	0.73401	0.727741
44	1	0.999629	0.998517	0.998146	0.997775	0.995551	0.987764	0.984056	0.979236	0.97627	0.970708	0.965517	0.961068	0.955506	0.948832	0.942529	0.935855	0.929922	0.92399	0.916574	0.909158	0.904709	0.896552	0.889878	0.880608	0.872451	0.868001	0.860215	0.852429	0.842788	0.835002	0.828328	0.822766	0.811643	0.804968	0.797924	0.790879	0.785688	0.777531	0.771598	0.762329	0.754913	0.74898	0.741565	0.737115	0.728958	0.722284	0.718205	0.711161
45	1	0.992271	0.987854	0.981597	0.974604	0.966139	0.956938	0.947368	0.937063	0.927126	0.91498	0.904674	0.894369	0.882591	0.867501	0.854619	0.842105	0.829223	0.818182	0.803828	0.79021	0.78064	0.767022	0.754509	0.739418	0.726537	0.716967	0.705558	0.69378	0.679794	0.668016	0.658079	0.649245	0.634891	0.62385	0.613544	0.603975	0.596614	0.587413	0.579315	0.568642	0.560177	0.552448	0.54435	0.537725	0.528524	0.521531	0.515274	0.507913
46	0.998915	0.998554	0.998554	0.999277	0.999638	1	1	0.993492	0.991323	0.988792	0.984816	0.981562	0.978308	0.973608	0.967824	0.962762	0.956616	0.950832	0.94577	0.937455	0.927332	0.925524	0.917209	0.907086	0.895155	0.88684	0.882863	0.874187	0.865871	0.853941	0.845625	0.839841	0.835141	0.821764	0.815257	0.808026	0.800434	0.798626	0.789949	0.784165	0.772957	0.765727	0.759942	0.753073	0.750181	0.740419	0.732827	0.73102	0.722704
47	1	0.999241	0.999241	0.999241	0.99962	0.999241	0.998481	0.998102	0.997722	0.996583	0.995444	0.994305	0.992787	0.990888	0.98937	0.987092	0.984434	0.981397	0.979119	0.976462	0.973424	0.970008	0.96697	0.962415	0.958618	0.954442	0.948747	0.944191	0.940774	0.9347	0.930524	0.92407	0.919894	0.91344	0.907365	0.900911	0.893698	0.888003	0.882688	0.877752	0.868641	0.863705	0.85915	0.851177	0.845103	0.839787	0.832194	0.829157	0.823842
48	1	0.999259	0.998889	0.998148	0.997407	0.997037	0.996667	0.996296	0.996667	0.996667	0.996667	0.996667	0.996667	0.996296	0.985185	0.983704	0.982593	0.981481	0.980741	0.97963	0.978889	0.977407	0.976296	0.974444	0.973333	0.972222	0.97037	0.968889	0.967778	0.965926	0.964815	0.963333	0.961852	0.96	0.958148	0.956296	0.954444	0.952593	0.950741	0.948889	0.946667	0.944815	0.943333	0.940741	0.938889	0.937037	0.935185	0.933704	0.931481
49	1	0.997773	0.996288	0.995917	0.992947	0.99072	0.988122	0.985895	0.984039	0.979955	0.976615	0.972532	0.969562	0.964736	0.961024	0.95657	0.951745	0.948033	0.943207	0.938753	0.93467	0.927988	0.923905	0.917595	0.913883	0.908686	0.900891	0.895323	0.890869	0.882702	0.878619	0.871566	0.865999	0.860059	0.853378	0.845954	0.838159	0.831477	0.825909	0.81997	0.812546	0.805865	0.801782	0.793987	0.788048	0.781737	0.775427	0.770973	0.765776
50	0.99971	0.999509	0.996964	0.992753	0.988516	0.983961	0.978883	0.973935	0.968427	0.962116	0.955644	0.948869	0.942014	0.933418	0.925776	0.917694	0.909202	0.901167	0.892276	0.882585	0.873958	0.863948	0.854242	0.844313	0.834513	0.824372	0.815408	0.805241	0.79602	0.786331	0.777631	0.767556	0.758626	0.749278	0.739423	0.730423	0.722082	0.712088	0.704295	0.695988	0.687686	0.679521	0.67128	0.663767	0.655271	0.649018	0.640335	0.633823	0.626094
51	1	1	0.999636	0.999271	0.999636	0.998907	0.998542	0.998542	0.998178	0.998178	0.991254	0.988703	0.985787	0.982872	0.979956	0.975948	0.972668	0.969388	0.96465	0.961735	0.956997	0.952624	0.949344	0.944606	0.940233	0.934038	0.930394	0.923105	0.917638	0.91363	0.907434	0.901603	0.897959	0.893222	0.886297	0.879738	0.876458	0.869169	0.865525	0.859329	0.852041	0.847668	0.843294	0.836006	0.831268	0.82398	0.818149	0.812318	0.806122
52	1	0.99926	0.998891	0.998151	0.996672	0.994453	0.992604	0.990015	0.988166	0.986317	0.982988	0.97966	0.976701	0.973373	0.969675	0.965237	0.960429	0.95747	0.952293	0.948964	0.944157	0.939349	0.935651	0.929734	0.925666	0.918639	0.914941	0.907175	0.901257	0.897929	0.890902	0.883876	0.879808	0.876109	0.867234	0.859837	0.857249	0.848373	0.846154	0.838018	0.830621	0.825444	0.821376	0.814349	0.809172	0.801036	0.794379	0.788092	0.781435
53	1	0.99964	0.998558	0.997116	0.994593	0.991348	0.989546	0.986662	0.984499	0.983057	0.979813	0.976208	0.974045	0.9708	0.967916	0.964311	0.960707	0.958183	0.953857	0.951334	0.947368	0.943764	0.94088	0.936554	0.933309	0.927902	0.925379	0.919611	0.915645	0.912761	0.907714	0.902668	0.899784	0.8969	0.890411	0.885364	0.882841	0.876712	0.874189	0.868782	0.863014	0.859409	0.855443	0.850036	0.846792	0.840303	0.835616	0.83057	0.825523
54	0.997089	0.998908	1	0.999272	0.998544	0.997089	0.995633	0.99345	0.99163	0.990539	0.987991	0.985444	0.983624	0.981441	0.978894	0.976346	0.973435	0.970888	0.967613	0.965429	0.962154	0.959243	0.956332	0.952693	0.950146	0.946143	0.943959	0.939956	0.936681	0.934134	0.930859	0.926856	0.923945	0.921761	0.917031	0.912664	0.910116	0.905386	0.903202	0.899199	0.894105	0.891194	0.887918	0.883188	0.879549	0.874818	0.870451	0.866448	0.862445
55	1	1	1	1	1	0.999631	0.999631	1	0.991888	0.990413	0.988938	0.987094	0.985619	0.983776	0.981932	0.980088	0.978245	0.976032	0.97382	0.971976	0.969764	0.96792	0.965708	0.963127	0.960914	0.959071	0.956121	0.953171	0.951327	0.948378	0.945796	0.943215	0.940634	0.938053	0.935472	0.932153	0.929204	0.92736	0.924041	0.920723	0.917773	0.914454	0.911504	0.908555	0.905236	0.901549	0.900442	0.896386	0.894174
56	1	0.999637	0.999637	0.998548	0.998184	0.996732	0.99528	0.993101	0.990196	0.986565	0.98366	0.980392	0.97785	0.974219	0.970225	0.966594	0.963326	0.958969	0.955338	0.951344	0.947349	0.944081	0.939724	0.934277	0.930646	0.925926	0.919753	0.91467	0.911402	0.904866	0.899782	0.895062	0.889615	0.884168	0.879448	0.872549	0.866739	0.863834	0.858025	0.852215	0.846768	0.840959	0.835512	0.829702	0.825345	0.819535	0.817357	0.811184	0.806463
57	0.997399	0.999628	1	1	0.997399	0.994797	0.993311	0.991825	0.989967	0.988109	0.98625	0.984021	0.982163	0.979562	0.97696	0.974359	0.971758	0.968785	0.965812	0.962839	0.959866	0.957265	0.954292	0.950948	0.948346	0.945373	0.941286	0.937941	0.935712	0.931624	0.927908	0.924935	0.921219	0.917874	0.914902	0.910442	0.906355	0.903753	0.900409	0.895949	0.892233	0.887774	0.884058	0.880342	0.876254	0.872538	0.87068	0.865849	0.862876
58	0.999635	0.999635	1	0.99927	0.999635	0.999635	0.99927	0.999635	0.994524	0.993063	0.991968	0.990873	0.990142	0.988682	0.987222	0.986491	0.985761	0.984666	0.983936	0.98284	0.981745	0.98065	0.97992	0.978459	0.977364	0.976269	0.974808	0.973713	0.972618	0.971157	0.969697	0.968602	0.967141	0.965681	0.964586	0.963125	0.961665	0.96057	0.959109	0.957649	0.956188	0.954728	0.953268	0.951807	0.950347	0.948886	0.947791	0.945966	0.94487
59	0.999256	0.999628	0.999628	1	0.999256	0.995536	0.994048	0.991443	0.989211	0.986235	0.983259	0.979167	0.977307	0.971726	0.968378	0.963914	0.960193	0.956845	0.950149	0.94494	0.94122	0.936384	0.930432	0.923735	0.918155	0.91369	0.907738	0.902158	0.897321	0.892485	0.887277	0.881324	0.874256	0.86756	0.860119	0.856399	0.850818	0.842634	0.838914	0.829985	0.824033	0.818452	0.812128	0.805432	0.800595	0.796503	0.789435	0.785714	0.777158
60	1	0.997886	0.992538	0.986129	0.979543	0.973503	0.965806	0.958144	0.950271	0.940902	0.932134	0.922922	0.912672	0.902653	0.892015	0.882011	0.868747	0.858636	0.848194	0.835759	0.825105	0.81258	0.800395	0.789475	0.77954	0.767847	0.755853	0.746167	0.735245	0.72473	0.715558	0.706117	0.696818	0.686621	0.677481	0.668835	0.659924	0.651138	0.641382	0.633126	0.624688	0.616801	0.609633	0.602027	0.594529	0.58687	0.579965	0.573293	0.566443
61	0.999628	0.999628	1	0.998514	0.992568	0.986994	0.981048	0.975102	0.969528	0.962096	0.956522	0.948718	0.944259	0.934225	0.928279	0.920104	0.913043	0.904868	0.89372	0.88443	0.875511	0.866592	0.856559	0.845782	0.835377	0.826459	0.816797	0.805648	0.79673	0.788183	0.778521	0.768116	0.758826	0.748049	0.736529	0.729097	0.720922	0.710517	0.703456	0.691936	0.683761	0.675214	0.666667	0.657376	0.650316	0.642884	0.634337	0.627648	0.617986
62	0.998481	1	0.998481	0.995822	0.993164	0.989746	0.985188	0.98215	0.978352	0.974174	0.970756	0.965439	0.96316	0.955564	0.951386	0.946069	0.941512	0.936194	0.928219	0.921382	0.916825	0.910368	0.903912	0.896316	0.889859	0.883783	0.877326	0.869351	0.864033	0.859476	0.85226	0.845803	0.837828	0.830232	0.820737	0.816939	0.811242	0.802127	0.797949	0.788074	0.781618	0.775161	0.767945	0.760349	0.755412	0.750475	0.743259	0.738321	0.729586
63	0.998902	0.998902	0.999268	1	1	0.998171	0.997439	0.996341	0.996341	0.994512	0.992682	0.989389	0.986828	0.9839	0.980241	0.976217	0.972924	0.969265	0.964874	0.961215	0.955726	0.95097	0.946579	0.940359	0.935602	0.930479	0.924991	0.918039	0.913282	0.906696	0.897914	0.893524	0.887303	0.879619	0.874131	0.867545	0.859861	0.854738	0.845591	0.8412	0.832419	0.827296	0.821808	0.813758	0.809733	0.804244	0.79839	0.79034	0.784852
64	0.999258	0.998146	0.998146	0.999629	1	1	0.999258	0.997775	0.996292	0.996292	0.99518	0.993326	0.991843	0.99036	0.988506	0.987023	0.985169	0.983315	0.981832	0.979978	0.977753	0.975528	0.974045	0.97145	0.969596	0.967742	0.965888	0.962922	0.961439	0.959214	0.956248	0.954394	0.952169	0.949574	0.947349	0.945124	0.942158	0.940304	0.937338	0.935484	0.932147	0.930664	0.927697	0.924731	0.922877	0.920282	0.918057	0.91472	0.912125
65	1	0.999625	0.99925	0.99925	0.998125	0.996624	0.995124	0.993999	0.992498	0.991373	0.989872	0.988747	0.987622	0.985746	0.984621	0.984996	0.985371	0.97862	0.975994	0.974494	0.972243	0.970368	0.968492	0.966242	0.963991	0.962116	0.96024	0.957614	0.956114	0.954239	0.951613	0.949737	0.947862	0.945611	0.943736	0.94111	0.938485	0.936609	0.933608	0.931733	0.929107	0.926857	0.924606	0.921605	0.91973	0.917479	0.915229	0.912228	0.909602
66	1	0.998889	0.998149	0.996298	0.994447	0.992225	0.990374	0.988153	0.985931	0.98371	0.981488	0.979267	0.977786	0.975194	0.972233	0.969641	0.967419	0.964828	0.962236	0.960385	0.957053	0.954461	0.95187	0.948538	0.946316	0.943725	0.941133	0.937431	0.935579	0.932618	0.928545	0.926324	0.923362	0.9204	0.917808	0.914846	0.910774	0.908552	0.90411	0.901888	0.898186	0.895594	0.892632	0.88856	0.886709	0.883377	0.880415	0.875602	0.87301
67	0.997853	1	1	1	1	0.998568	0.997137	0.996063	0.995347	0.994989	0.991768	0.990694	0.989263	0.987115	0.984968	0.982462	0.979957	0.977094	0.974946	0.972083	0.968862	0.966714	0.963851	0.959914	0.957409	0.954188	0.949893	0.947029	0.944166	0.939513	0.937366	0.932713	0.929134	0.925913	0.921618	0.918397	0.913744	0.91088	0.906228	0.902291	0.897638	0.893343	0.89048	0.887258	0.882963	0.878669	0.875805	0.870437	0.866858
68	0.997785	0.999262	0.999631	1	0.999631	0.999262	0.998893	0.997785	0.997047	0.995201	0.993355	0.992248	0.990033	0.988188	0.985973	0.983758	0.981912	0.979697	0.977852	0.975268	0.973053	0.971207	0.968992	0.96567	0.963455	0.960871	0.957918	0.955703	0.953488	0.950166	0.947582	0.94426	0.941676	0.939092	0.93577	0.933186	0.929494	0.927279	0.923588	0.920635	0.917313	0.913621	0.911037	0.908084	0.904762	0.90144	0.898856	0.895164	0.891473
69	1	0.996757	0.994009	0.989401	0.982913	0.977024	0.969412	0.962638	0.955964	0.949721	0.942418	0.934555	0.928586	0.920542	0.912214	0.905256	0.898061	0.890513	0.881266	0.873888	0.86771	0.858954	0.851903	0.844024	0.836579	0.828777	0.818955	0.812319	0.805001	0.798041	0.790949	0.782542	0.776701	0.768515	0.762655	0.754662	0.749193	0.741699	0.735085	0.72993	0.722363	0.717073	0.710783	0.704589	0.698268	0.692182	0.687054	0.680794	0.675356
70	1	0.993939	0.992513	0.991087	0.990374	0.988592	0.986096	0.982175	0.979679	0.97754	0.974688	0.97148	0.967914	0.965062	0.961497	0.957932	0.95615	0.952585	0.949376	0.944029	0.94082	0.935472	0.932264	0.927273	0.920856	0.916934	0.911943	0.908021	0.902674	0.897326	0.893405	0.887344	0.882709	0.877362	0.870232	0.865597	0.86025	0.854189	0.850624	0.846702	0.841355	0.834938	0.831373	0.827807	0.823173	0.816756	0.811408	0.806061	0.801783
71	0.998904	1	0.999635	0.997809	0.995982	0.994156	0.99233	0.990139	0.987217	0.985026	0.982104	0.978817	0.975895	0.972973	0.969686	0.966399	0.963112	0.959825	0.956538	0.95179	0.948868	0.944485	0.941563	0.93718	0.932067	0.92878	0.924763	0.921476	0.916362	0.91198	0.908692	0.903944	0.899562	0.895179	0.88897	0.884587	0.880205	0.875457	0.871439	0.868152	0.863039	0.857925	0.854638	0.850986	0.846969	0.841125	0.836377	0.831629	0.827611
72	1	0.996803	0.996448	0.996803	0.997513	0.997513	0.997869	0.996803	0.993961	0.99254	0.990409	0.988632	0.986856	0.985435	0.984014	0.982238	0.980817	0.979041	0.977265	0.975488	0.974067	0.972291	0.970515	0.968384	0.966252	0.964476	0.962345	0.960568	0.958437	0.95595	0.954174	0.951687	0.949556	0.947425	0.944583	0.942096	0.939964	0.937478	0.935346	0.93286	0.930373	0.927886	0.9254	0.923268	0.920782	0.91794	0.915453	0.912611	0.910124
73	1	0.999287	0.998573	0.996434	0.995007	0.994294	0.994294	0.989658	0.987874	0.987518	0.985735	0.985021	0.983238	0.983595	0.977889	0.975392	0.973609	0.971469	0.968973	0.966833	0.96505	0.962197	0.960414	0.957917	0.955421	0.952924	0.950785	0.948645	0.945792	0.942939	0.940442	0.937589	0.934736	0.931883	0.928673	0.92582	0.922611	0.919757	0.916904	0.914408	0.911198	0.907632	0.905136	0.902639	0.899786	0.895863	0.892653	0.8898	0.886591
74	0.99984	0.998401	0.998133	0.997666	0.997147	0.996171	0.993828	0.9913	0.989373	0.986386	0.983905	0.980679	0.977771	0.974727	0.972117	0.96892	0.965375	0.962605	0.959422	0.955325	0.951473	0.947877	0.943655	0.939949	0.93603	0.930925	0.926789	0.921791	0.918032	0.913105	0.908174	0.903789	0.899446	0.89417	0.888639	0.884263	0.879469	0.874745	0.869103	0.864112	0.859292	0.853472	0.848492	0.844883	0.840098	0.83482	0.829771	0.824749	0.820445
75	1	0.997785	0.996309	0.994832	0.990033	0.986711	0.983758	0.980436	0.976006	0.972315	0.968254	0.964193	0.958656	0.953488	0.949059	0.943522	0.939092	0.933186	0.928387	0.921742	0.916944	0.909561	0.904393	0.898856	0.892949	0.885567	0.87966	0.874123	0.868217	0.861203	0.855297	0.849022	0.843485	0.837578	0.830565	0.823182	0.817276	0.809155	0.803248	0.798819	0.792913	0.787006	0.779623	0.774825	0.765965	0.763012	0.754522	0.750831	0.743448
76	0.999228	1	0.998842	0.997683	0.990347	0.985714	0.981467	0.976062	0.97027	0.965251	0.959846	0.954054	0.946718	0.939768	0.933977	0.926255	0.919691	0.912355	0.906564	0.896911	0.890347	0.881467	0.873359	0.866409	0.859073	0.849035	0.842471	0.835135	0.827799	0.819305	0.812741	0.803861	0.796525	0.789189	0.781467	0.772587	0.766023	0.756371	0.750193	0.744402	0.737838	0.730888	0.723552	0.716988	0.707336	0.703861	0.695367	0.690734	0.683012
77	1	0.999617	0.995787	0.993106	0.989659	0.986212	0.982765	0.978552	0.973956	0.969743	0.964764	0.960552	0.954807	0.949445	0.944466	0.938721	0.933742	0.92838	0.924167	0.917273	0.912294	0.9054	0.899655	0.894293	0.888165	0.880506	0.875144	0.869016	0.862888	0.855611	0.849866	0.842589	0.836461	0.830716	0.823822	0.816162	0.810034	0.801992	0.796247	0.791268	0.78514	0.778629	0.771735	0.766373	0.75833	0.754117	0.74684	0.742244	0.73535
78	1	0.996692	0.990077	0.984564	0.979419	0.973172	0.968394	0.961044	0.955531	0.947446	0.942301	0.935318	0.927968	0.92025	0.9129	0.904079	0.894157	0.885704	0.878354	0.870636	0.859243	0.852995	0.842337	0.83462	0.826902	0.818082	0.806689	0.801544	0.791988	0.783903	0.775083	0.767365	0.75634	0.750827	0.742374	0.733186	0.726939	0.720323	0.711871	0.70305	0.697905	0.689452	0.683572	0.677325	0.669607	0.664462	0.658581	0.650496	0.645351
79	1	0.995847	0.992072	0.98943	0.986032	0.98037	0.976595	0.971687	0.967535	0.961872	0.95772	0.952435	0.947527	0.94111	0.935825	0.92903	0.921857	0.91544	0.910155	0.90487	0.89581	0.891657	0.882597	0.876935	0.871272	0.864855	0.855417	0.85202	0.844092	0.837675	0.831257	0.824085	0.814647	0.810117	0.803322	0.795394	0.790864	0.784824	0.777652	0.768969	0.764817	0.756889	0.752737	0.746697	0.738769	0.734994	0.729332	0.721027	0.716874
80	0.998878	1	1	0.998504	0.995886	0.992147	0.989155	0.982797	0.978684	0.973448	0.968586	0.963351	0.957741	0.951384	0.9454	0.937921	0.930815	0.924084	0.917352	0.910995	0.900898	0.89454	0.885565	0.877711	0.87098	0.863126	0.853029	0.847794	0.838444	0.830217	0.821616	0.813762	0.803665	0.798055	0.789828	0.780853	0.775243	0.76739	0.759536	0.749439	0.744203	0.735228	0.729245	0.722887	0.714286	0.70905	0.702319	0.693717	0.688482
81	1	0.999632	0.999632	0.999632	0.999632	0.999263	0.99779	0.995948	0.994107	0.99116	0.98895	0.987109	0.984899	0.982689	0.98011	0.977164	0.974586	0.971639	0.969061	0.966483	0.963168	0.960589	0.956906	0.954328	0.95175	0.948803	0.944751	0.942541	0.938858	0.935912	0.932597	0.929282	0.924494	0.921915	0.918232	0.913812	0.911602	0.907551	0.903867	0.898711	0.895764	0.890976	0.888766	0.885083	0.880295	0.878085	0.874033	0.868877	0.86593
82	1	0.998162	0.994118	0.990074	0.986029	0.982721	0.978309	0.973162	0.96875	0.964706	0.959926	0.954779	0.949265	0.944118	0.938235	0.933824	0.927941	0.920588	0.916912	0.908456	0.904412	0.895956	0.889338	0.886029	0.877206	0.870956	0.863235	0.858088	0.850735	0.845588	0.836397	0.831618	0.826471	0.819485	0.813235	0.80625	0.8	0.794485	0.786029	0.779779	0.775	0.769853	0.762868	0.757353	0.751471	0.745588	0.740809	0.733824	0.728676
83	1	1	1	0.99925	0.996624	0.992873	0.989872	0.987622	0.984246	0.982371	0.980495	0.977494	0.973743	0.970743	0.967367	0.964741	0.961365	0.957239	0.953863	0.948612	0.945236	0.93961	0.935109	0.931358	0.925356	0.920855	0.914854	0.910353	0.903976	0.899475	0.891973	0.888222	0.883721	0.878095	0.873218	0.866842	0.86159	0.857089	0.849212	0.843586	0.839085	0.834584	0.828207	0.822956	0.81808	0.812078	0.807952	0.801575	0.796324
84	1	0.999629	1	0.999258	0.998888	0.998146	0.99518	0.992584	0.989989	0.988135	0.98591	0.983315	0.980719	0.978495	0.975528	0.973304	0.970708	0.967742	0.965888	0.96218	0.960326	0.956618	0.954023	0.951798	0.94809	0.945124	0.941787	0.938821	0.935484	0.932888	0.92881	0.926214	0.923248	0.91954	0.916574	0.912495	0.909529	0.906192	0.901743	0.898406	0.895439	0.892473	0.888395	0.885057	0.882091	0.878013	0.875417	0.870968	0.868001
85	1	0.999625	0.999625	0.999625	0.999625	0.998498	0.994745	0.991742	0.988739	0.985736	0.982357	0.978228	0.974474	0.971096	0.966592	0.963213	0.958709	0.953453	0.95045	0.944444	0.941066	0.934685	0.929429	0.926051	0.918919	0.914039	0.907658	0.902778	0.896772	0.891892	0.884384	0.879505	0.875	0.868243	0.862988	0.856607	0.850976	0.846096	0.837462	0.831456	0.826952	0.821697	0.814565	0.809685	0.803679	0.797673	0.793168	0.786411	0.781156
86	1	0.999265	0.998898	0.99853	0.997796	0.997061	0.995224	0.994122	0.992652	0.990816	0.988611	0.986407	0.98457	0.981999	0.978692	0.975386	0.972079	0.968773	0.965099	0.960323	0.95665	0.952976	0.947465	0.943791	0.939015	0.93277	0.927994	0.922483	0.918442	0.912197	0.907788	0.902645	0.897502	0.892359	0.885378	0.882072	0.876194	0.870316	0.863336	0.860029	0.855621	0.848273	0.842395	0.839824	0.83468	0.826965	0.824026	0.816679	0.81374
87	0.9996	0.9996	1	1	0.9996	0.9996	0.997999	0.997199	0.995998	0.993597	0.991196	0.989196	0.985994	0.983994	0.981993	0.978792	0.97599	0.973589	0.970788	0.966787	0.963585	0.960384	0.955982	0.952781	0.94878	0.943978	0.939976	0.935174	0.931573	0.926771	0.922769	0.917967	0.913165	0.908764	0.902361	0.89876	0.893557	0.888355	0.881953	0.878351	0.873549	0.867147	0.861945	0.858343	0.853541	0.847139	0.843938	0.837535	0.833934
88	1	0.998532	0.99633	0.997431	0.996697	0.994495	0.989725	0.986789	0.983486	0.97945	0.97578	0.971743	0.967706	0.963303	0.958532	0.953394	0.94789	0.943853	0.938716	0.931376	0.926606	0.921468	0.914128	0.909358	0.903853	0.89578	0.889541	0.882569	0.877798	0.870826	0.865321	0.859817	0.852844	0.846972	0.838165	0.833394	0.827156	0.820183	0.811376	0.807339	0.801468	0.792661	0.785688	0.782752	0.77578	0.767706	0.764404	0.755963	0.751927
89	1	0.996082	0.994906	0.992163	0.986677	0.981191	0.974138	0.96826	0.962774	0.955721	0.948668	0.941223	0.933386	0.925157	0.916144	0.907524	0.898119	0.890282	0.882053	0.871082	0.862853	0.854232	0.84326	0.835423	0.826411	0.815047	0.805643	0.796238	0.789185	0.779389	0.77116	0.762539	0.75431	0.746082	0.737069	0.730016	0.721787	0.71395	0.704545	0.698276	0.690831	0.681818	0.674765	0.669279	0.661834	0.653605	0.648511	0.640282	0.634013
90	1	0.999044	0.999044	0.99854	0.995079	0.990105	0.986582	0.981822	0.977844	0.973239	0.969662	0.965374	0.961036	0.955935	0.951054	0.946446	0.941619	0.936317	0.931745	0.926202	0.919822	0.915031	0.910269	0.903721	0.899695	0.893273	0.88712	0.88188	0.877635	0.871446	0.866617	0.860438	0.856647	0.850932	0.845265	0.840579	0.835288	0.829688	0.82529	0.819723	0.814828	0.810095	0.805941	0.801078	0.796258	0.791572	0.786745	0.783191	0.777667
91	1	0.997783	0.997413	0.997783	0.995196	0.990022	0.984109	0.978197	0.971914	0.963784	0.955285	0.947154	0.936438	0.927199	0.915743	0.905765	0.89357	0.881375	0.86881	0.855137	0.84405	0.828899	0.815595	0.805617	0.789727	0.77864	0.767184	0.75388	0.742055	0.72986	0.719512	0.707687	0.698078	0.686622	0.676644	0.664819	0.655211	0.64745	0.638211	0.626386	0.617517	0.610126	0.599778	0.592018	0.584257	0.576497	0.567627	0.561345	0.553585
92	1	0.995562	0.993343	0.991124	0.987056	0.983728	0.980399	0.976701	0.972263	0.967456	0.963388	0.95932	0.954142	0.950074	0.944527	0.940089	0.934911	0.929364	0.924186	0.91753	0.913092	0.905695	0.899778	0.89645	0.887944	0.882027	0.877589	0.870932	0.863905	0.857618	0.852811	0.845784	0.840607	0.83321	0.829142	0.821006	0.815459	0.811391	0.805843	0.796967	0.79105	0.788462	0.779216	0.775888	0.77071	0.764793	0.757027	0.753698	0.747411
93	1	0.998178	0.995262	0.992347	0.989067	0.986152	0.982507	0.978499	0.974854	0.970481	0.966837	0.962828	0.958455	0.95481	0.949708	0.946064	0.940962	0.935496	0.931122	0.925292	0.921647	0.915087	0.909621	0.90707	0.899781	0.894679	0.890671	0.884475	0.878644	0.872813	0.868805	0.862609	0.857872	0.851676	0.847303	0.83965	0.835641	0.831997	0.826531	0.818878	0.813776	0.811224	0.802843	0.799927	0.795554	0.790816	0.783892	0.780248	0.774781
94	0.996445	0.998578	0.999289	1	1	0.999289	0.997156	0.996445	0.991113	0.986847	0.98187	0.976182	0.971205	0.965162	0.958763	0.950942	0.944899	0.937789	0.929613	0.92037	0.912904	0.905795	0.897974	0.887664	0.881266	0.871312	0.863491	0.855315	0.84856	0.839317	0.830786	0.820121	0.813011	0.804479	0.797369	0.788127	0.778173	0.771063	0.764309	0.756843	0.746534	0.739424	0.734803	0.727337	0.71845	0.710629	0.706363	0.697831	0.692144
95	0.999634	1	0.999267	0.994137	0.990106	0.986075	0.981678	0.976915	0.971418	0.965555	0.959326	0.95273	0.947966	0.940638	0.932942	0.923782	0.916086	0.908758	0.90033	0.89007	0.881275	0.873947	0.866618	0.855625	0.849762	0.838769	0.831807	0.822646	0.815317	0.80579	0.797728	0.786369	0.779406	0.770612	0.764016	0.754855	0.744229	0.737633	0.729938	0.722975	0.711982	0.704654	0.700623	0.692928	0.684133	0.675705	0.671675	0.66288	0.657017
96	0.999298	1	0.999649	0.993326	0.99157	0.989111	0.983843	0.980681	0.978574	0.975764	0.973305	0.970495	0.968037	0.965227	0.962065	0.958904	0.956094	0.952933	0.950123	0.94661	0.943449	0.940991	0.937829	0.933614	0.930804	0.926941	0.923779	0.920267	0.917106	0.913242	0.909378	0.905163	0.901651	0.897787	0.894977	0.890411	0.885494	0.88163	0.878469	0.874956	0.869336	0.865472	0.863365	0.85915	0.853881	0.849666	0.847208	0.841588	0.838426
97	1	0.998898	0.996695	0.994124	0.991553	0.988615	0.984943	0.980536	0.976129	0.971722	0.967315	0.962909	0.959236	0.954462	0.949321	0.943445	0.939038	0.933896	0.929122	0.922512	0.916269	0.912229	0.907088	0.90011	0.895703	0.888726	0.884319	0.87881	0.874036	0.867426	0.86155	0.853838	0.848329	0.842453	0.838781	0.83217	0.824091	0.819317	0.813808	0.808667	0.799853	0.794344	0.791407	0.785898	0.777819	0.771575	0.769005	0.760925	0.756519
98	0.999648	1	1	0.999648	0.999648	0.999648	0.998943	0.998238	0.996476	0.995419	0.99401	0.992248	0.990486	0.987315	0.983791	0.980973	0.977801	0.974982	0.971106	0.967583	0.963707	0.959831	0.956307	0.951727	0.947146	0.943622	0.938337	0.933756	0.928471	0.92389	0.919309	0.915081	0.909796	0.904158	0.899577	0.894644	0.890063	0.884426	0.879845	0.874912	0.868922	0.863636	0.860113	0.855532	0.850599	0.845314	0.841438	0.836505	0.831572
99	1	0.998591	0.997534	0.997534	0.997534	0.998239	0.997182	0.995421	0.992955	0.991194	0.989433	0.987672	0.985911	0.984149	0.982036	0.980275	0.978161	0.9764	0.973934	0.971821	0.97006	0.967594	0.965129	0.962663	0.959845	0.958084	0.954914	0.952448	0.949278	0.94646	0.943642	0.941881	0.938711	0.935188	0.933075	0.929553	0.927087	0.923565	0.920747	0.917577	0.913702	0.910532	0.908418	0.905248	0.902078	0.898204	0.896442	0.892568	0.889398
100	0.999394	0.997881	0.993752	0.988665	0.983035	0.973505	0.96516	0.956287	0.947221	0.936887	0.927394	0.917857	0.908014	0.896926	0.886768	0.875676	0.864421	0.854796	0.843903	0.832464	0.822564	0.811951	0.800971	0.791197	0.78079	0.771683	0.760929	0.750638	0.742724	0.733266	0.723689	0.713841	0.705645	0.697355	0.689487	0.681421	0.674247	0.664971	0.65803	0.650124	0.643543	0.634935	0.629526	0.621981	0.615463	0.609936	0.602414	0.597556	0.590672
101	1	0.992677	0.986818	0.982424	0.976199	0.971439	0.96558	0.958989	0.950934	0.945075	0.936653	0.930062	0.92164	0.913219	0.904064	0.896009	0.886855	0.879897	0.869645	0.862321	0.854266	0.844013	0.834493	0.825339	0.814354	0.807763	0.796778	0.788722	0.777005	0.770048	0.760893	0.755767	0.746247	0.737093	0.729769	0.721347	0.71439	0.705602	0.699011	0.692787	0.6829	0.675577	0.67045	0.663859	0.657268	0.650311	0.645185	0.637862	0.631637
102	1	0.999285	0.999285	0.999285	0.999285	0.999285	0.998927	0.998569	0.996781	0.995351	0.994278	0.993562	0.993205	0.991416	0.990343	0.988913	0.98784	0.986767	0.984979	0.983548	0.982117	0.980687	0.978898	0.977468	0.97568	0.974249	0.972461	0.970672	0.969242	0.967811	0.965665	0.963519	0.962089	0.959943	0.958512	0.956366	0.954578	0.953147	0.951001	0.948856	0.947425	0.944921	0.943133	0.940987	0.939199	0.936695	0.935265	0.933476	0.930615
103	1	0.998535	0.998535	0.998169	0.997803	0.997803	0.993043	0.990846	0.988649	0.986452	0.983889	0.981692	0.979861	0.976199	0.973636	0.971073	0.967777	0.965214	0.96082	0.957891	0.954595	0.950568	0.947272	0.943244	0.938118	0.934456	0.931161	0.925302	0.922739	0.918711	0.912852	0.907726	0.905163	0.898938	0.896009	0.89015	0.885024	0.882827	0.8777	0.87294	0.869279	0.862321	0.859392	0.8539	0.850604	0.843647	0.840718	0.837422	0.829733
104	1	0.998517	0.993697	0.991472	0.987764	0.98591	0.983686	0.981461	0.978495	0.975899	0.972933	0.969596	0.967	0.963293	0.959956	0.956618	0.953281	0.950315	0.946237	0.94327	0.939933	0.935484	0.932518	0.92881	0.923248	0.920282	0.916574	0.911012	0.908417	0.90508	0.899518	0.894698	0.892102	0.886541	0.883945	0.878013	0.873192	0.870968	0.866518	0.862069	0.858361	0.852429	0.849462	0.844271	0.841305	0.835002	0.832036	0.828699	0.822024
105	1	0.998543	0.995264	0.993078	0.991621	0.9898	0.98725	0.985064	0.982514	0.979964	0.977049	0.974863	0.972313	0.969035	0.96612	0.962842	0.959563	0.957013	0.953005	0.950455	0.947541	0.943534	0.940619	0.937341	0.932605	0.92969	0.926776	0.921676	0.91949	0.915847	0.911111	0.90674	0.904189	0.899454	0.896903	0.891803	0.887432	0.885974	0.881239	0.877231	0.874317	0.868488	0.865938	0.861566	0.858652	0.853188	0.851002	0.848087	0.841894
106	0.999628	1	0.997768	0.994792	0.992188	0.988839	0.984375	0.981027	0.977307	0.972842	0.969122	0.965402	0.96131	0.956473	0.952381	0.948661	0.94308	0.93936	0.934524	0.928571	0.923363	0.918155	0.912202	0.90625	0.902902	0.896577	0.889509	0.883185	0.877232	0.871652	0.866071	0.861607	0.855655	0.850818	0.844494	0.838914	0.833333	0.826265	0.818452	0.813988	0.807664	0.801711	0.798363	0.792411	0.78683	0.779018	0.776042	0.768229	0.764509
107	1	0.998451	0.990708	0.98374	0.975997	0.969415	0.960511	0.952381	0.943477	0.931862	0.921022	0.910569	0.899729	0.886953	0.874564	0.864499	0.8494	0.839334	0.826558	0.813395	0.799845	0.787844	0.773132	0.761518	0.750678	0.738289	0.724739	0.713124	0.702284	0.691057	0.680604	0.671312	0.660472	0.650794	0.640341	0.630662	0.62137	0.610918	0.600852	0.591947	0.583043	0.574526	0.56717	0.559427	0.55091	0.54278	0.535811	0.528455	0.521874
108	1	0.999195	0.999155	0.998717	0.997281	0.993255	0.989352	0.985816	0.98245	0.978923	0.975067	0.972317	0.96903	0.965972	0.962285	0.95896	0.955605	0.951848	0.94864	0.944653	0.940955	0.937301	0.933635	0.929864	0.925618	0.922442	0.918537	0.91405	0.910212	0.906091	0.902425	0.897994	0.89401	0.890685	0.886769	0.882718	0.878265	0.874242	0.870386	0.866959	0.862803	0.858214	0.854743	0.851181	0.847492	0.843861	0.839979	0.835594	0.832286
109	1	0.997226	0.993658	0.990488	0.98692	0.98375	0.979786	0.975822	0.972255	0.966706	0.962346	0.957987	0.954419	0.94887	0.944114	0.94134	0.934998	0.931827	0.927071	0.921126	0.916369	0.911613	0.905668	0.900912	0.897741	0.891795	0.885057	0.878716	0.873563	0.868807	0.863654	0.860087	0.854538	0.849782	0.844629	0.839477	0.834324	0.827983	0.820848	0.816488	0.810543	0.805787	0.802616	0.797067	0.792311	0.785573	0.782402	0.77606	0.772493
110	1	0.999648	0.999297	0.998945	0.99789	0.991558	0.990855	0.990855	0.990503	0.981358	0.979599	0.977137	0.97573	0.973619	0.971157	0.968343	0.965881	0.962715	0.959902	0.957439	0.953922	0.95146	0.947942	0.944777	0.941259	0.938094	0.934224	0.930707	0.927893	0.923672	0.920155	0.915934	0.912768	0.908899	0.905733	0.902919	0.898699	0.892719	0.890257	0.885332	0.88076	0.878298	0.87478	0.869152	0.86458	0.861766	0.857897	0.854731	0.848751
111	0.999632	0.999265	1	0.999265	0.995957	0.991915	0.987137	0.982359	0.977214	0.972804	0.968026	0.962146	0.957369	0.951121	0.945976	0.93789	0.931275	0.92466	0.91731	0.910327	0.902977	0.897832	0.890114	0.880559	0.873208	0.867328	0.856303	0.848585	0.843072	0.832782	0.826167	0.816244	0.808526	0.801544	0.795663	0.789416	0.780595	0.770305	0.765895	0.75781	0.748622	0.743844	0.738331	0.729144	0.721058	0.716281	0.709298	0.704153	0.695333
112	1	0.999635	0.999635	0.999269	0.990132	0.987573	0.985015	0.982822	0.980629	0.978801	0.976608	0.974415	0.972222	0.969664	0.967836	0.964912	0.962719	0.960161	0.957602	0.955044	0.952485	0.950658	0.947734	0.945175	0.942251	0.940058	0.936769	0.933845	0.931652	0.928363	0.925804	0.921784	0.91886	0.915936	0.913377	0.910819	0.907895	0.903874	0.901681	0.898392	0.894371	0.892178	0.889254	0.885599	0.881944	0.879751	0.876462	0.873538	0.869518
113	1	0.997826	0.995652	0.994565	0.993478	0.991667	0.98913	0.986594	0.983696	0.981159	0.978261	0.975362	0.973188	0.969928	0.967029	0.963043	0.960145	0.956522	0.952899	0.949275	0.945652	0.943116	0.938768	0.934783	0.930435	0.928261	0.923188	0.919203	0.916667	0.911594	0.907971	0.901449	0.896739	0.893116	0.890217	0.886594	0.882246	0.876087	0.873551	0.868841	0.863768	0.86087	0.856884	0.851812	0.846739	0.843478	0.839855	0.83587	0.830435
114	1	0.998984	0.997754	0.99505	0.991621	0.988052	0.983989	0.980139	0.976112	0.971629	0.968022	0.963294	0.958496	0.953769	0.948622	0.94365	0.938045	0.932619	0.927505	0.9218	0.916446	0.909753	0.903973	0.898234	0.892522	0.886853	0.879777	0.874349	0.868006	0.861071	0.856202	0.849865	0.843905	0.837426	0.831331	0.825831	0.820052	0.814905	0.807893	0.802289	0.795737	0.790834	0.785366	0.779691	0.775277	0.768126	0.762484	0.757822	0.75229
115	1	0.999639	0.998916	0.997109	0.994579	0.992772	0.990965	0.989158	0.988074	0.986267	0.98446	0.983014	0.980846	0.978677	0.976509	0.974702	0.972895	0.970365	0.967835	0.965667	0.963498	0.960607	0.958077	0.955548	0.953379	0.950488	0.947597	0.945428	0.942898	0.939284	0.937477	0.934225	0.931334	0.928442	0.926274	0.923744	0.920853	0.916877	0.914348	0.911095	0.908565	0.905674	0.902421	0.89953	0.895555	0.892664	0.889411	0.886158	0.883267
116	1	0.999262	0.999262	0.998524	0.998155	0.994096	0.99262	0.990406	0.989299	0.986716	0.984871	0.983764	0.981919	0.980074	0.978598	0.977122	0.975277	0.973432	0.971956	0.97048	0.968635	0.96679	0.964945	0.963469	0.961993	0.960148	0.957934	0.956458	0.954613	0.952399	0.950923	0.949077	0.947232	0.945018	0.943173	0.941697	0.939483	0.937269	0.935055	0.93321	0.931734	0.929889	0.927675	0.92583	0.923247	0.921771	0.919188	0.917343	0.915498
117	1	0.989544	0.987304	0.985063	0.983196	0.982076	0.980209	0.977969	0.976848	0.974608	0.972367	0.971621	0.96938	0.967513	0.966019	0.964152	0.962285	0.960418	0.958925	0.957058	0.955564	0.953697	0.95183	0.949963	0.948469	0.946229	0.943988	0.942121	0.940254	0.93764	0.936146	0.934279	0.932039	0.929798	0.927558	0.925691	0.923824	0.920836	0.918969	0.916729	0.914862	0.912995	0.910381	0.908514	0.9059	0.904033	0.901792	0.899178	0.896938
118	0.999645	1	0.999645	0.999289	0.998934	0.998579	0.998579	0.998579	0.988273	0.987207	0.986496	0.985075	0.983298	0.982587	0.981876	0.980455	0.979389	0.977612	0.97619	0.974414	0.972637	0.97086	0.969083	0.96624	0.964108	0.962687	0.960199	0.958422	0.955935	0.953447	0.951315	0.949183	0.94705	0.944563	0.941365	0.938877	0.936389	0.933547	0.931414	0.927861	0.925018	0.922886	0.920398	0.917555	0.913291	0.911514	0.90796	0.905473	0.903696
119	1	0.999293	0.999646	0.999646	0.999293	0.998939	0.998939	0.998939	0.998231	0.997878	0.997524	0.996816	0.996463	0.995755	0.995048	0.993987	0.992925	0.99151	0.990449	0.989034	0.987973	0.986558	0.985143	0.983375	0.980898	0.979484	0.977361	0.975239	0.973116	0.97064	0.968872	0.966395	0.964627	0.962151	0.959675	0.956845	0.954722	0.951892	0.94977	0.946233	0.943757	0.941634	0.939158	0.936328	0.932083	0.929961	0.926424	0.923948	0.921472
120	1	0.997503	0.997146	0.996789	0.996076	0.995719	0.995362	0.990367	0.98787	0.987513	0.9868	0.985016	0.983232	0.982162	0.980735	0.978951	0.977167	0.97574	0.974313	0.972173	0.970389	0.968605	0.966821	0.965037	0.96254	0.961113	0.958616	0.956832	0.954691	0.952551	0.95041	0.948626	0.946843	0.943989	0.941848	0.939707	0.937924	0.935426	0.933286	0.930788	0.928291	0.926507	0.924724	0.922226	0.919015	0.917232	0.914734	0.912594	0.91081
121	1	0.999637	0.99891	0.99564	0.992369	0.990552	0.988735	0.986919	0.984738	0.982922	0.981105	0.978561	0.976381	0.974201	0.972384	0.96984	0.967297	0.964753	0.962936	0.960029	0.957485	0.954942	0.952398	0.949855	0.946221	0.944404	0.94077	0.938227	0.934956	0.932049	0.929142	0.926599	0.924055	0.920785	0.917878	0.914244	0.911701	0.908067	0.905887	0.901526	0.898256	0.896439	0.893169	0.890262	0.885538	0.883721	0.879724	0.877544	0.875
122	0.998174	0.999635	1	0.99927	0.998174	0.997078	0.995252	0.992695	0.990139	0.982834	0.978086	0.970782	0.962747	0.953251	0.943389	0.930972	0.919649	0.90431	0.893353	0.876552	0.863404	0.850256	0.834916	0.820307	0.807524	0.795471	0.780131	0.768444	0.756026	0.73886	0.730825	0.718408	0.70599	0.693207	0.678963	0.670197	0.658875	0.646822	0.636961	0.625274	0.616874	0.605917	0.597516	0.587655	0.57889	0.570124	0.562089	0.554054	0.546384
123	1	0.997728	0.995306	0.992819	0.989889	0.987083	0.9833	0.979832	0.976393	0.972777	0.963341	0.957747	0.952486	0.946037	0.941352	0.935574	0.930135	0.921761	0.913999	0.906708	0.899942	0.8908	0.884329	0.874714	0.868326	0.859929	0.851686	0.844103	0.836701	0.8275	0.820626	0.812525	0.804917	0.796619	0.788916	0.781185	0.772642	0.766724	0.758801	0.751682	0.744349	0.737719	0.731551	0.723976	0.71727	0.711732	0.705004	0.699242	0.693042
124	1	0.999644	0.99715	0.993944	0.988956	0.984325	0.98005	0.975062	0.96865	0.962237	0.95725	0.951906	0.946562	0.939081	0.9316	0.923762	0.918062	0.908087	0.901318	0.892056	0.884574	0.878162	0.868543	0.858924	0.851443	0.844318	0.834343	0.828999	0.81938	0.808336	0.804418	0.795867	0.78803	0.779836	0.769149	0.763449	0.757036	0.74813	0.742073	0.732455	0.727823	0.718204	0.712861	0.705023	0.698967	0.693979	0.687567	0.680442	0.673673
125	1	0.996623	0.99212	0.987242	0.981614	0.976735	0.972608	0.968105	0.962852	0.957974	0.95272	0.947842	0.942964	0.937336	0.931332	0.923452	0.918199	0.909568	0.904315	0.89606	0.889681	0.882927	0.875422	0.867542	0.861163	0.85591	0.846904	0.842026	0.834522	0.82439	0.821388	0.813508	0.807129	0.799625	0.789493	0.784991	0.779362	0.771482	0.765854	0.756473	0.75272	0.743715	0.738462	0.731707	0.726454	0.721951	0.715947	0.708443	0.702814
126	1	0.999268	0.999268	0.998902	0.998536	0.998171	0.997805	0.997073	0.995975	0.994146	0.992316	0.990487	0.990121	0.987559	0.985364	0.983169	0.980241	0.976948	0.974387	0.970728	0.968167	0.964874	0.960849	0.957556	0.954995	0.951336	0.947311	0.944383	0.940724	0.937065	0.931577	0.927186	0.923527	0.920966	0.915843	0.911453	0.90633	0.904501	0.900842	0.893524	0.890596	0.884376	0.882181	0.875595	0.873765	0.868643	0.863154	0.859495	0.856202
127	1	0.999185	0.998778	0.997149	0.992261	0.985336	0.97556	0.965377	0.955601	0.946232	0.936049	0.923829	0.912016	0.900204	0.888391	0.877393	0.863544	0.846843	0.834623	0.817515	0.805295	0.790224	0.772301	0.757637	0.744196	0.729939	0.712831	0.700611	0.686354	0.67169	0.656212	0.64277	0.63055	0.619552	0.607332	0.596334	0.585336	0.575153	0.564969	0.554379	0.546232	0.537678	0.529939	0.521385	0.51446	0.506721	0.500204	0.494094	0.488798
128	1	0.998891	0.99926	0.99926	0.99963	0.998151	0.995932	0.992604	0.988536	0.983358	0.97929	0.973743	0.967086	0.960059	0.952293	0.946006	0.93824	0.927885	0.919749	0.908284	0.901627	0.891272	0.878698	0.869453	0.860207	0.851331	0.838757	0.831361	0.820266	0.809541	0.797337	0.787722	0.779216	0.772929	0.762204	0.752219	0.742604	0.735577	0.727441	0.715607	0.709689	0.699704	0.693417	0.683802	0.678624	0.669379	0.661982	0.654956	0.649038
129	1	0.998161	0.995219	0.99338	0.992277	0.991173	0.99007	0.988599	0.98676	0.986024	0.984921	0.98345	0.981979	0.980875	0.979404	0.979036	0.977933	0.976462	0.975726	0.974255	0.973887	0.972784	0.971681	0.970577	0.969842	0.969106	0.967635	0.9669	0.966164	0.965061	0.963957	0.962854	0.961751	0.961015	0.959912	0.958808	0.957705	0.956969	0.955866	0.954395	0.953659	0.952188	0.951453	0.949982	0.949246	0.948143	0.947039	0.945936	0.9452
130	1	0.99928	0.99892	0.997841	0.995682	0.993163	0.988845	0.984167	0.980209	0.974811	0.969773	0.964016	0.958618	0.951781	0.945304	0.938107	0.930551	0.920835	0.912199	0.903203	0.897085	0.887729	0.878014	0.867938	0.861101	0.849586	0.84131	0.833033	0.823318	0.815401	0.805685	0.796689	0.789493	0.777978	0.770421	0.763584	0.753868	0.746671	0.739115	0.729039	0.722202	0.715365	0.708528	0.700972	0.693055	0.685858	0.679741	0.672184	0.665347
131	1	1	0.99964	0.999281	0.998921	0.998921	0.990647	0.98741	0.984173	0.979496	0.97446	0.970863	0.965468	0.960072	0.954676	0.947842	0.941727	0.933094	0.925899	0.918705	0.91295	0.905396	0.896763	0.88777	0.882374	0.872662	0.865108	0.857914	0.848921	0.841367	0.832734	0.82518	0.818345	0.807914	0.800719	0.794964	0.785971	0.779496	0.771942	0.76223	0.755755	0.75	0.743885	0.736691	0.729496	0.722302	0.716906	0.709353	0.703237
132	1	0.999645	0.99787	0.994675	0.99148	0.988285	0.983316	0.978346	0.974086	0.967696	0.963436	0.956337	0.950657	0.944622	0.939297	0.932197	0.926518	0.917643	0.910898	0.903443	0.899539	0.892794	0.884274	0.873624	0.870785	0.86049	0.854455	0.848775	0.840256	0.834931	0.826056	0.818246	0.811857	0.801917	0.795172	0.791622	0.782393	0.776003	0.770323	0.759673	0.752574	0.747604	0.742989	0.736599	0.72808	0.72098	0.71672	0.709265	0.70181
133	1	0.985787	0.982507	0.979956	0.977041	0.975219	0.97121	0.968294	0.966108	0.961735	0.959548	0.955539	0.951895	0.948251	0.944971	0.940233	0.936953	0.931851	0.927843	0.923105	0.920554	0.915816	0.91035	0.904883	0.902697	0.896501	0.891399	0.887755	0.882653	0.87828	0.872449	0.868076	0.864067	0.856778	0.85277	0.848761	0.843659	0.839286	0.834548	0.827624	0.822886	0.818878	0.815598	0.810496	0.805029	0.799927	0.796647	0.790816	0.786079
134	1	0.993086	0.987263	0.977438	0.965066	0.954148	0.937409	0.922125	0.909025	0.889738	0.876274	0.858443	0.840611	0.824236	0.808224	0.789665	0.774381	0.754367	0.737263	0.720524	0.708515	0.693231	0.67722	0.660844	0.649563	0.632824	0.620451	0.607715	0.59425	0.584425	0.572416	0.560771	0.550946	0.539665	0.52984	0.52147	0.5131	0.505459	0.497817	0.490902	0.483988	0.478166	0.472344	0.467249	0.46179	0.45706	0.453057	0.44869	0.444687
135	0.99964	1	1	0.99964	0.998919	0.998199	0.996758	0.996758	0.992075	0.988473	0.985231	0.980908	0.976585	0.971542	0.966859	0.960014	0.95389	0.948487	0.942363	0.935519	0.927233	0.920389	0.913184	0.90598	0.897334	0.889769	0.883646	0.875	0.865994	0.85879	0.850144	0.842219	0.837176	0.82745	0.819524	0.813761	0.806556	0.79719	0.791427	0.783141	0.774135	0.767291	0.762608	0.752161	0.746037	0.738833	0.732709	0.728386	0.720101
136	0.999638	1	0.999638	0.998914	0.998552	0.997105	0.995657	0.993123	0.99059	0.987333	0.983713	0.979732	0.975027	0.96996	0.964893	0.958379	0.953312	0.948245	0.942454	0.935577	0.928701	0.922548	0.915671	0.909157	0.900832	0.893594	0.888527	0.880203	0.871516	0.86464	0.857039	0.849439	0.844372	0.83641	0.828085	0.823018	0.816142	0.807818	0.801303	0.793341	0.785016	0.778502	0.774159	0.765834	0.75932	0.752081	0.747014	0.742671	0.734347
137	1	0.997775	0.997775	0.997034	0.993697	0.991101	0.987764	0.984427	0.981461	0.977011	0.974045	0.970337	0.965888	0.961439	0.956989	0.951428	0.946978	0.9429	0.938079	0.932518	0.926214	0.921023	0.915462	0.910271	0.903226	0.898035	0.894698	0.887282	0.880608	0.873192	0.869485	0.863181	0.858732	0.850575	0.844642	0.840193	0.835373	0.827957	0.823137	0.816092	0.809789	0.803115	0.800519	0.792362	0.787171	0.781238	0.776047	0.773081	0.764924
138	1	0.998549	0.998549	0.998186	0.99746	0.996372	0.99492	0.993106	0.992017	0.990203	0.988752	0.986938	0.985486	0.983672	0.982583	0.980769	0.978955	0.977866	0.976052	0.974238	0.972061	0.970247	0.968433	0.966618	0.964804	0.962627	0.961176	0.958999	0.956459	0.954644	0.95283	0.950653	0.948839	0.946299	0.944122	0.942308	0.940493	0.937954	0.936139	0.933599	0.93106	0.928882	0.927431	0.924165	0.921988	0.919448	0.917634	0.91582	0.912554
139	1	0.999261	0.998522	0.998152	0.997783	0.997783	0.997783	0.995565	0.994087	0.992239	0.990022	0.988914	0.987435	0.985218	0.983001	0.980414	0.978566	0.976349	0.974132	0.971545	0.968958	0.96711	0.963415	0.960828	0.957871	0.954545	0.952328	0.948263	0.945676	0.941981	0.938655	0.933851	0.931633	0.927938	0.923503	0.920916	0.917221	0.913156	0.908352	0.904656	0.900591	0.896526	0.891722	0.888766	0.884701	0.879527	0.875462	0.871027	0.866593
140	1	1	1	0.99785	0.997492	0.996775	0.9957	0.994267	0.992834	0.991043	0.988893	0.987101	0.984952	0.982802	0.98101	0.978502	0.975636	0.973128	0.970262	0.967395	0.963812	0.961662	0.957363	0.954138	0.950914	0.947331	0.944464	0.939807	0.937298	0.933716	0.929774	0.923683	0.921534	0.916876	0.912218	0.90971	0.905769	0.901827	0.896453	0.89287	0.888929	0.884271	0.879255	0.876388	0.872447	0.866714	0.863131	0.857757	0.853458
141	1	0.999636	0.999636	0.998909	0.998181	0.993452	0.991997	0.990178	0.988723	0.986904	0.984358	0.982903	0.980356	0.978901	0.977083	0.974536	0.972354	0.969807	0.967261	0.964351	0.961441	0.959985	0.956712	0.954165	0.951983	0.948709	0.94689	0.943252	0.941069	0.938523	0.935977	0.931975	0.930156	0.926883	0.923609	0.921062	0.918152	0.915242	0.911604	0.908694	0.90542	0.90251	0.898509	0.896326	0.893052	0.889051	0.886504	0.882503	0.879593
142	1	0.998867	0.996224	0.99358	0.989804	0.98565	0.982251	0.978474	0.974698	0.970921	0.967145	0.964124	0.958082	0.95355	0.949773	0.944486	0.939577	0.93429	0.929003	0.922583	0.916541	0.91352	0.904834	0.899547	0.89426	0.887085	0.883308	0.875	0.871224	0.864804	0.858761	0.848187	0.845166	0.837613	0.83006	0.825906	0.819864	0.813822	0.805514	0.799849	0.793051	0.787009	0.779456	0.774924	0.76926	0.761329	0.756042	0.748489	0.743202
143	1	0.998597	0.998597	0.99544	0.991582	0.987373	0.983515	0.979656	0.975096	0.969835	0.965626	0.960365	0.954402	0.949842	0.94423	0.937566	0.9302	0.923185	0.917924	0.909856	0.903893	0.895125	0.888109	0.880393	0.873729	0.866012	0.857243	0.850929	0.84181	0.833392	0.82778	0.820063	0.813048	0.803227	0.796212	0.789898	0.782182	0.776219	0.767099	0.760786	0.752368	0.745703	0.739039	0.732375	0.728166	0.7208	0.713434	0.708173	0.700807
144	1	0.996823	0.993999	0.987293	0.980939	0.974585	0.96682	0.958348	0.950229	0.941758	0.933992	0.924462	0.913166	0.904695	0.894105	0.882457	0.86869	0.856689	0.847158	0.833392	0.824215	0.808683	0.797388	0.785387	0.774444	0.761737	0.749382	0.740205	0.727144	0.715496	0.706671	0.695376	0.686198	0.673844	0.664666	0.655842	0.645958	0.63784	0.626897	0.618426	0.608895	0.600777	0.592658	0.584186	0.577127	0.569008	0.56089	0.554183	0.546064
145	0.995475	0.995475	0.996171	0.996519	0.999652	1	0.997215	0.994431	0.991994	0.988862	0.986077	0.982597	0.979116	0.975635	0.972155	0.967978	0.963105	0.95858	0.955099	0.94953	0.946049	0.93874	0.934215	0.928646	0.924121	0.917856	0.911243	0.907066	0.89906	0.892795	0.889314	0.882701	0.877828	0.869126	0.864253	0.85938	0.852071	0.847198	0.839192	0.833623	0.826314	0.819701	0.81448	0.808562	0.80543	0.79812	0.790811	0.785938	0.779673
146	0.999305	0.997914	0.998262	0.997914	0.997914	0.998262	0.99861	0.999652	1	1	1	1	1	1	1	0.999652	0.989572	0.988182	0.987139	0.985401	0.984011	0.981926	0.97984	0.978102	0.976364	0.973931	0.971498	0.969413	0.966284	0.963504	0.961418	0.958637	0.956552	0.953076	0.950643	0.947862	0.944387	0.941953	0.93813	0.935349	0.931526	0.92805	0.924922	0.921446	0.91936	0.915189	0.911366	0.908585	0.905109
147	0.999261	1	1	1	0.99963	0.99963	0.999261	0.998522	0.997044	0.995935	0.995935	0.994457	0.992979	0.991131	0.989653	0.988174	0.986696	0.984479	0.982631	0.980414	0.978197	0.97561	0.972653	0.970436	0.967849	0.964893	0.961936	0.95861	0.955654	0.952328	0.948633	0.945676	0.941981	0.937916	0.934959	0.931264	0.925721	0.923873	0.919069	0.915004	0.9102	0.906504	0.90133	0.898004	0.894678	0.889874	0.886918	0.881005	0.87694
148	0.99815	0.99741	0.99815	0.99889	0.99926	0.99963	1	0.99963	0.99963	0.99926	0.99963	0.99741	0.99556	0.994821	0.994081	0.992971	0.991861	0.990751	0.989271	0.987421	0.985572	0.983722	0.981132	0.978912	0.976323	0.973363	0.970033	0.966334	0.963004	0.959304	0.955235	0.952275	0.948206	0.943766	0.940067	0.936367	0.930448	0.927488	0.922679	0.917869	0.91269	0.90825	0.903071	0.898631	0.894562	0.889382	0.885683	0.879763	0.874954
149	1	0.994597	0.99335	0.990441	0.986284	0.981712	0.978803	0.975062	0.970075	0.966334	0.963009	0.958022	0.952618	0.948462	0.944306	0.939318	0.933915	0.928512	0.925187	0.920615	0.914796	0.910224	0.903159	0.898171	0.894015	0.889859	0.884456	0.87739	0.873649	0.86783	0.86118	0.856608	0.849958	0.84414	0.839568	0.83458	0.827515	0.825021	0.818786	0.812552	0.806733	0.802161	0.795927	0.791355	0.786783	0.780964	0.778886	0.77182	0.76517
150	1	0.995874	0.993999	0.991748	0.989497	0.987247	0.985746	0.983496	0.98087	0.978995	0.977119	0.974494	0.971868	0.969242	0.966617	0.963991	0.96099	0.957614	0.955364	0.952363	0.948987	0.945986	0.942236	0.939235	0.936234	0.933608	0.930233	0.926107	0.923481	0.920105	0.915229	0.912978	0.908477	0.904351	0.901725	0.897974	0.893098	0.891598	0.887097	0.883346	0.878845	0.875469	0.870968	0.867592	0.864591	0.86009	0.857839	0.852963	0.848462
151	0.998966	1	1	0.999655	0.997586	0.994138	0.991724	0.988966	0.985862	0.982759	0.97931	0.975172	0.971034	0.966207	0.961379	0.957586	0.953103	0.946897	0.941724	0.938621	0.932759	0.927931	0.921379	0.916552	0.911379	0.901379	0.897241	0.893103	0.887241	0.88069	0.873103	0.866897	0.863793	0.856552	0.85069	0.847931	0.84	0.836552	0.828621	0.822414	0.816897	0.80931	0.806552	0.802759	0.795862	0.790345	0.785517	0.777241	0.772069
152	1	0.999626	0.999626	0.999626	0.999252	0.998879	0.998879	0.997757	0.995888	0.992897	0.989159	0.986168	0.983925	0.980561	0.976822	0.973832	0.970093	0.965234	0.961121	0.957757	0.953645	0.949159	0.944673	0.940187	0.935701	0.928224	0.923738	0.919626	0.914019	0.908037	0.901308	0.895701	0.890841	0.884112	0.877757	0.874393	0.866916	0.861682	0.855327	0.850093	0.844112	0.837757	0.834393	0.829907	0.822804	0.817944	0.812336	0.805234	0.8
153	1	0.999624	0.99812	0.996991	0.995487	0.993607	0.990974	0.987965	0.985333	0.9827	0.980068	0.977059	0.97405	0.970666	0.967281	0.964648	0.961264	0.957503	0.953742	0.951109	0.947725	0.94434	0.940579	0.937194	0.93381	0.928168	0.924784	0.921775	0.917638	0.913125	0.908236	0.904099	0.901091	0.896578	0.891689	0.889432	0.883791	0.88191	0.875893	0.87138	0.867995	0.863106	0.860474	0.857089	0.8522	0.848439	0.843926	0.839037	0.834524
154	1	1	0.999264	0.999632	1	0.996319	0.994479	0.991167	0.989695	0.987486	0.985278	0.98307	0.979757	0.976813	0.9735	0.96982	0.966139	0.962459	0.959882	0.955098	0.951417	0.947368	0.944424	0.939639	0.934855	0.931174	0.925653	0.922709	0.917188	0.911299	0.907619	0.903202	0.89989	0.894369	0.88848	0.884063	0.880751	0.873758	0.869709	0.866029	0.861244	0.856459	0.849466	0.844314	0.839161	0.835112	0.832904	0.825175	0.822967
155	1	0.999273	0.999273	0.999636	1	1	1	0.998545	0.996	0.992727	0.990909	0.989091	0.986545	0.983636	0.980727	0.977818	0.975273	0.972	0.969818	0.966545	0.963273	0.959636	0.957091	0.952727	0.949455	0.946909	0.942909	0.940364	0.936	0.932364	0.929455	0.925818	0.923636	0.919636	0.916	0.912727	0.910545	0.905455	0.902182	0.898909	0.896	0.892727	0.888364	0.884727	0.881091	0.877818	0.875273	0.870909	0.869091
156	0.998887	0.999258	0.999258	1	0.998145	0.994063	0.99295	0.991095	0.988868	0.987013	0.984045	0.982189	0.979592	0.977365	0.974768	0.972171	0.969202	0.966234	0.963636	0.960297	0.957328	0.953618	0.950649	0.946568	0.942857	0.939889	0.935436	0.931725	0.927273	0.922078	0.918738	0.914657	0.912059	0.906122	0.902041	0.897588	0.89462	0.888312	0.88423	0.881262	0.877551	0.872727	0.86679	0.862338	0.857514	0.853803	0.851206	0.844527	0.842301
157	1	0.991962	0.990501	0.988674	0.985385	0.982097	0.976617	0.971502	0.967483	0.963098	0.95981	0.956156	0.951407	0.947022	0.942273	0.937157	0.933138	0.927658	0.92437	0.919255	0.913409	0.907563	0.904275	0.897698	0.892218	0.888564	0.881988	0.877238	0.870661	0.863719	0.860431	0.854585	0.851297	0.84472	0.838875	0.833394	0.830106	0.822068	0.817318	0.813665	0.808915	0.803069	0.796127	0.791012	0.785532	0.781147	0.777859	0.770552	0.767994
158	1	0.999632	0.999632	0.999632	0.999263	0.998895	0.998158	0.998158	0.997422	0.995948	0.994843	0.993738	0.990424	0.989687	0.987845	0.986004	0.983425	0.981215	0.978637	0.976059	0.973849	0.971271	0.968692	0.966114	0.962799	0.960589	0.957274	0.953959	0.951013	0.946961	0.943278	0.940331	0.935912	0.932597	0.929282	0.92523	0.922652	0.919337	0.914549	0.910497	0.907182	0.904236	0.899079	0.894291	0.891344	0.888029	0.88361	0.880295	0.876611
159	1	1	1	1	1	0.999633	0.998899	0.999266	0.998532	0.997798	0.996697	0.994862	0.992661	0.990826	0.988624	0.986422	0.983853	0.982018	0.980183	0.977982	0.976147	0.973578	0.971743	0.968807	0.965872	0.964037	0.961468	0.958899	0.95633	0.953394	0.950092	0.94789	0.94422	0.941651	0.938716	0.935413	0.932844	0.929908	0.926239	0.922569	0.919633	0.917064	0.913028	0.908624	0.906055	0.902752	0.89945	0.896514	0.892844
160	1	0.998558	0.996756	0.994953	0.993151	0.990988	0.988464	0.986662	0.984138	0.981975	0.979452	0.976208	0.972963	0.969719	0.966835	0.963951	0.960707	0.957462	0.953497	0.949892	0.947008	0.943403	0.940159	0.936554	0.931507	0.928623	0.925018	0.920332	0.917448	0.912761	0.907714	0.90447	0.899063	0.896179	0.892574	0.887167	0.885004	0.881038	0.87527	0.870224	0.866979	0.864095	0.858327	0.85292	0.849676	0.84571	0.840663	0.837779	0.833453
161	1	0.993718	0.988914	0.985218	0.982262	0.978197	0.973392	0.970067	0.964893	0.960089	0.955285	0.949002	0.94235	0.936807	0.930155	0.925351	0.918699	0.912417	0.905765	0.898744	0.894309	0.887288	0.882114	0.875831	0.865115	0.861419	0.854767	0.847376	0.842942	0.834072	0.827051	0.821138	0.813378	0.808574	0.802291	0.794531	0.790835	0.785292	0.776792	0.77014	0.765336	0.761271	0.753141	0.74575	0.741685	0.736511	0.72986	0.725795	0.719882
162	1	0.998661	0.993974	0.987613	0.980917	0.974222	0.966522	0.958152	0.948443	0.938065	0.928356	0.918982	0.9076	0.895547	0.885504	0.873117	0.86073	0.849682	0.838299	0.823234	0.811851	0.79846	0.784734	0.773016	0.759625	0.747238	0.734181	0.720455	0.710412	0.698025	0.686977	0.674255	0.664212	0.652159	0.641781	0.632742	0.623368	0.612655	0.603281	0.593572	0.584533	0.575159	0.568463	0.559759	0.552059	0.544359	0.536994	0.530633	0.523937
163	0.996103	0.998376	0.99935	1	0.998701	0.996427	0.994154	0.990581	0.987009	0.982462	0.978564	0.974342	0.969471	0.963949	0.959727	0.953232	0.947386	0.942189	0.936993	0.929523	0.924001	0.91783	0.91101	0.905164	0.898668	0.891848	0.884703	0.875934	0.870412	0.864242	0.857421	0.848327	0.843456	0.834362	0.828191	0.823319	0.816499	0.809354	0.802858	0.795713	0.789867	0.782397	0.778175	0.772329	0.765833	0.759337	0.752192	0.748295	0.741475
164	1	0.999653	1	1	1	1	0.996178	0.993398	0.989229	0.984364	0.9795	0.974635	0.970466	0.964559	0.958304	0.952745	0.946838	0.940236	0.932592	0.925295	0.920083	0.911397	0.904448	0.897498	0.888812	0.88082	0.869006	0.862404	0.85476	0.846769	0.837387	0.826963	0.821404	0.811675	0.804031	0.795691	0.788742	0.779708	0.771716	0.766505	0.75747	0.748784	0.740792	0.734538	0.726894	0.719597	0.714385	0.706046	0.699444
165	1	0.998611	0.998611	0.998263	0.997221	0.995137	0.992358	0.988885	0.985064	0.980549	0.975339	0.970823	0.96735	0.96214	0.956582	0.951025	0.94512	0.938868	0.931226	0.924279	0.918722	0.911428	0.904481	0.897881	0.89024	0.882598	0.87183	0.864884	0.857589	0.849948	0.841959	0.831539	0.826329	0.817298	0.810003	0.802362	0.795762	0.787079	0.77909	0.77388	0.765196	0.757902	0.749913	0.744356	0.737061	0.730462	0.725947	0.71761	0.711358
166	0.999963	0.997487	0.99531	0.993136	0.991733	0.98934	0.986796	0.984989	0.982188	0.97968	0.973673	0.969225	0.96463	0.960222	0.955334	0.950492	0.945422	0.940536	0.934664	0.929372	0.92435	0.918622	0.914179	0.908198	0.901139	0.895463	0.890284	0.882768	0.877528	0.871023	0.86431	0.857894	0.852271	0.847101	0.840467	0.833167	0.828986	0.822465	0.816473	0.810018	0.803353	0.798808	0.792966	0.785596	0.780722	0.774165	0.768186	0.762765	0.756716
167	0.999551	0.99737	0.99526	0.992681	0.989512	0.985965	0.982127	0.976979	0.973455	0.967957	0.963058	0.958252	0.954024	0.948211	0.942242	0.93633	0.930427	0.924744	0.917917	0.91262	0.904659	0.900124	0.891496	0.886508	0.87978	0.873719	0.864579	0.860591	0.852269	0.846055	0.837683	0.831064	0.825072	0.819146	0.811273	0.806037	0.798723	0.793216	0.78587	0.778153	0.773064	0.766452	0.760373	0.754183	0.749242	0.742392	0.737091	0.73139	0.725476
168	1	0.994008	0.98872	0.980613	0.970039	0.962284	0.951005	0.941487	0.932675	0.923511	0.912936	0.900599	0.893197	0.880508	0.868171	0.859006	0.848431	0.837504	0.82411	0.813888	0.805781	0.794149	0.783574	0.773705	0.762778	0.752203	0.739514	0.731054	0.721889	0.713077	0.702855	0.691928	0.685936	0.675009	0.667607	0.65809	0.651392	0.641875	0.634121	0.628128	0.619316	0.611562	0.604159	0.597815	0.589707	0.583363	0.578075	0.570673	0.563976
169	1	0.996781	0.992132	0.98784	0.983548	0.979256	0.973891	0.968526	0.963162	0.956724	0.951001	0.943848	0.937768	0.930258	0.922747	0.913805	0.906652	0.898426	0.891989	0.881974	0.875894	0.866595	0.860157	0.851931	0.842632	0.835122	0.82618	0.817239	0.811159	0.802933	0.796137	0.786481	0.781116	0.772532	0.764306	0.757153	0.749285	0.743562	0.736052	0.729256	0.724607	0.716023	0.7103	0.70279	0.697425	0.690629	0.685622	0.6799	0.673462
170	1	1	0.999656	0.998968	0.997591	0.996559	0.995526	0.988644	0.985547	0.981762	0.979009	0.97488	0.971438	0.967309	0.963524	0.958706	0.954577	0.950103	0.946662	0.941844	0.938059	0.932553	0.929112	0.924295	0.918789	0.914315	0.908809	0.903304	0.899518	0.893668	0.889539	0.881624	0.878527	0.872333	0.866139	0.860977	0.855471	0.850998	0.844116	0.838954	0.835857	0.827942	0.824157	0.817963	0.813145	0.807295	0.804198	0.798004	0.792498
171	1	0.998614	0.997574	0.997574	0.997228	0.993416	0.991337	0.988565	0.986486	0.984407	0.982675	0.980249	0.978517	0.976438	0.974359	0.971587	0.969161	0.966389	0.96431	0.961538	0.959459	0.956341	0.954262	0.95149	0.948025	0.945253	0.942481	0.939362	0.936937	0.933818	0.931393	0.927581	0.925156	0.921691	0.917879	0.915107	0.911989	0.909217	0.905059	0.901594	0.899861	0.895357	0.892585	0.888427	0.885655	0.88219	0.879764	0.876299	0.871795
172	1	0.999307	0.998614	0.998614	0.998267	0.998267	0.997574	0.996881	0.993416	0.990298	0.988912	0.985793	0.983021	0.979556	0.976091	0.971587	0.968122	0.963617	0.959806	0.954608	0.950797	0.94456	0.941095	0.935897	0.929314	0.924463	0.918572	0.912682	0.908177	0.902287	0.897436	0.889466	0.886694	0.879418	0.872488	0.867637	0.8614	0.856549	0.848926	0.843728	0.84061	0.831947	0.827789	0.821206	0.816355	0.809771	0.806999	0.800762	0.794872
173	1	0.998965	0.998965	0.99862	0.992063	0.985507	0.979641	0.972395	0.966184	0.959972	0.954796	0.947895	0.941339	0.933402	0.925466	0.918219	0.910973	0.902346	0.8951	0.886128	0.875776	0.86853	0.861629	0.850932	0.845066	0.835059	0.825742	0.817805	0.811939	0.802622	0.795721	0.786059	0.780883	0.772947	0.764665	0.757764	0.750173	0.741891	0.73637	0.728433	0.721187	0.714631	0.709455	0.702208	0.695997	0.689096	0.68323	0.678744	0.670462
174	0.997181	0.997181	0.997533	0.999648	1	0.999648	0.999648	0.998943	0.996476	0.994715	0.993305	0.991191	0.988724	0.985906	0.982734	0.979563	0.976392	0.972516	0.968992	0.965116	0.960536	0.95666	0.953136	0.947851	0.944679	0.940099	0.935518	0.930937	0.927766	0.922481	0.918957	0.913319	0.9105	0.906272	0.900634	0.896054	0.891825	0.886187	0.883016	0.877026	0.872445	0.867512	0.864693	0.85976	0.854827	0.850247	0.845666	0.842495	0.8358
175	1	0.99754	0.996134	0.996134	0.995782	0.995782	0.996134	0.991916	0.990158	0.988752	0.986995	0.98348	0.980668	0.977504	0.973989	0.970475	0.966608	0.962742	0.958524	0.953954	0.949033	0.943761	0.939543	0.933216	0.92935	0.922671	0.915641	0.908963	0.904042	0.896661	0.891037	0.88225	0.87768	0.87065	0.863269	0.856591	0.849209	0.840773	0.836555	0.82812	0.821441	0.814411	0.810193	0.80246	0.795782	0.788752	0.782777	0.778559	0.768717
176	1	0.99929	0.999645	1	0.999645	0.99929	0.998226	0.996806	0.994677	0.993612	0.991838	0.990774	0.988644	0.986515	0.984386	0.982257	0.980483	0.978708	0.976224	0.97374	0.971611	0.968772	0.967353	0.964514	0.962385	0.959901	0.956352	0.953868	0.950319	0.947835	0.945706	0.942158	0.938964	0.936125	0.933641	0.929737	0.927963	0.92406	0.920511	0.918027	0.914123	0.912349	0.909155	0.905252	0.902058	0.898155	0.894606	0.891412	0.888928
177	1	0.999641	0.999641	1	0.999641	0.998924	0.997489	0.995337	0.989957	0.98637	0.982066	0.978838	0.974892	0.970947	0.965925	0.961263	0.957317	0.95373	0.94835	0.943687	0.939383	0.933286	0.930057	0.92396	0.920014	0.923242	0.914993	0.909613	0.903156	0.897418	0.893113	0.88594	0.878766	0.873745	0.868723	0.861549	0.856528	0.850072	0.843615	0.838594	0.831779	0.82891	0.823171	0.816356	0.810976	0.804161	0.799498	0.793042	0.789096
178	1	0.999642	0.999642	0.999642	0.997853	0.994991	0.992487	0.989267	0.985331	0.982826	0.979606	0.977102	0.973166	0.970304	0.966726	0.962433	0.959571	0.956351	0.952057	0.948122	0.944544	0.939535	0.93703	0.931664	0.928444	0.92415	0.91771	0.913775	0.908408	0.903757	0.900537	0.89517	0.889445	0.885152	0.881574	0.875134	0.871914	0.866547	0.861181	0.857603	0.851521	0.849374	0.844723	0.83864	0.834705	0.82898	0.824329	0.81932	0.815742
179	0.999648	1	0.998944	0.997185	0.993666	0.989092	0.983814	0.97924	0.972555	0.966925	0.960239	0.954258	0.94722	0.940887	0.933849	0.925405	0.918367	0.91133	0.902533	0.894441	0.886348	0.876144	0.870514	0.859958	0.85292	0.844476	0.833216	0.825475	0.815623	0.807882	0.800844	0.791696	0.782548	0.774806	0.768121	0.759324	0.752287	0.74525	0.737157	0.730471	0.722379	0.717452	0.710767	0.703378	0.696692	0.689655	0.68297	0.676636	0.671006
180	1	0.999654	1	0.999654	0.993421	0.99169	0.989958	0.98892	0.987535	0.986496	0.984765	0.984765	0.983033	0.981648	0.980263	0.978878	0.977493	0.976108	0.974377	0.972992	0.971607	0.969529	0.96849	0.966759	0.965374	0.963643	0.961565	0.96018	0.958449	0.956717	0.955332	0.953601	0.951524	0.949792	0.948407	0.94633	0.944945	0.943213	0.941136	0.939751	0.937673	0.936288	0.934211	0.932133	0.930748	0.928324	0.926593	0.924515	0.92313
181	1	0.995993	0.991985	0.986521	0.978142	0.971585	0.961749	0.956284	0.948634	0.940619	0.931148	0.922769	0.915483	0.903825	0.896903	0.889253	0.878689	0.871038	0.862295	0.849909	0.844809	0.833151	0.822587	0.816029	0.804372	0.798179	0.790528	0.777778	0.770128	0.762477	0.752641	0.744991	0.738069	0.731148	0.723862	0.715118	0.706375	0.700182	0.691439	0.685974	0.677596	0.671767	0.663388	0.656466	0.651366	0.64408	0.637523	0.633515	0.627322
182	1	1	0.999646	0.998938	0.99823	0.997876	0.993274	0.991504	0.989735	0.986549	0.982301	0.979823	0.977699	0.973097	0.971327	0.969204	0.966372	0.964248	0.961416	0.95823	0.95646	0.953274	0.950088	0.948319	0.944779	0.942655	0.940177	0.936283	0.934159	0.931327	0.928142	0.92531	0.922832	0.920708	0.917522	0.913982	0.910442	0.907965	0.904779	0.901947	0.898053	0.896283	0.891681	0.888496	0.886372	0.882478	0.879292	0.877168	0.873628
183	1	0.999648	0.998592	0.997184	0.99472	0.991552	0.986976	0.983809	0.980641	0.976769	0.971489	0.967617	0.963745	0.958113	0.954593	0.950018	0.94509	0.941218	0.93629	0.929954	0.926082	0.919747	0.913763	0.909539	0.902851	0.898979	0.894051	0.885956	0.88138	0.875396	0.868708	0.863076	0.857797	0.853573	0.847589	0.841253	0.833509	0.828933	0.821894	0.818374	0.811334	0.80711	0.798662	0.793383	0.789159	0.782471	0.777543	0.773319	0.766983
184	1	0.999647	0.999293	0.995053	0.989399	0.984452	0.978799	0.973498	0.968551	0.962191	0.955124	0.948763	0.942756	0.934276	0.927915	0.921201	0.913074	0.905654	0.897173	0.886926	0.880565	0.871025	0.860424	0.854064	0.84311	0.836396	0.828622	0.816608	0.808834	0.800353	0.790813	0.781979	0.774558	0.767138	0.759364	0.749823	0.740636	0.734276	0.725088	0.719435	0.710247	0.70424	0.695053	0.687986	0.681625	0.673852	0.666784	0.661484	0.654417
185	0.99982	0.998417	0.998707	0.998517	0.996668	0.995044	0.993015	0.990695	0.988033	0.984911	0.981985	0.978798	0.97535	0.971792	0.968344	0.964014	0.960456	0.957048	0.952944	0.948649	0.943698	0.939373	0.934969	0.930899	0.925612	0.920782	0.917093	0.911511	0.906229	0.901153	0.896773	0.891566	0.887867	0.881734	0.875955	0.872433	0.867386	0.861839	0.856903	0.852087	0.845903	0.840762	0.837339	0.831857	0.827061	0.821754	0.816377	0.812763	0.806665
186	1	0.999289	0.997866	0.995733	0.993954	0.991465	0.988976	0.985064	0.981863	0.979374	0.975818	0.973329	0.969772	0.966572	0.964083	0.960171	0.958037	0.954481	0.951991	0.947724	0.94559	0.941679	0.938122	0.934566	0.932788	0.928165	0.924964	0.922831	0.919275	0.91643	0.911807	0.908962	0.906472	0.901849	0.899716	0.896159	0.892959	0.889403	0.885491	0.880868	0.879445	0.875178	0.872688	0.869488	0.86522	0.861309	0.859531	0.85633	0.852774
187	1	0.996894	0.996204	0.996204	0.996204	0.994134	0.988268	0.983437	0.978606	0.97274	0.966529	0.959972	0.954106	0.947895	0.941684	0.933402	0.926846	0.918219	0.910283	0.900276	0.893375	0.881988	0.871291	0.861284	0.854382	0.841615	0.831263	0.823671	0.81332	0.804003	0.791235	0.781919	0.774672	0.76225	0.755349	0.745687	0.73637	0.726708	0.717391	0.706694	0.700828	0.691166	0.68392	0.675983	0.666667	0.65804	0.652864	0.643892	0.637336
188	1	0.999307	0.995843	0.993419	0.991687	0.989609	0.988223	0.986145	0.984413	0.982681	0.980256	0.978524	0.975407	0.972982	0.970904	0.967787	0.965708	0.962937	0.960513	0.957049	0.954971	0.951853	0.948736	0.945618	0.944233	0.940076	0.937305	0.935227	0.932456	0.930031	0.925875	0.923104	0.921025	0.916869	0.914444	0.911673	0.908556	0.905438	0.901974	0.897818	0.896086	0.892276	0.889851	0.886387	0.882231	0.878767	0.877035	0.873918	0.8708
189	1	1	0.998638	0.991828	0.987743	0.981954	0.976847	0.970378	0.965271	0.959142	0.952332	0.945523	0.93667	0.928839	0.921348	0.912496	0.906027	0.896834	0.889343	0.878788	0.871638	0.861083	0.851209	0.842016	0.835546	0.823289	0.814096	0.807286	0.798093	0.7889	0.777324	0.769152	0.762683	0.751447	0.744978	0.736125	0.727954	0.719442	0.71161	0.701736	0.696289	0.687436	0.680286	0.673136	0.664964	0.656793	0.651685	0.644535	0.637726
190	1	0.996585	0.995902	0.995219	0.994877	0.993169	0.983607	0.980533	0.98224	0.978142	0.973702	0.969262	0.963456	0.957309	0.951844	0.945355	0.939891	0.932719	0.926913	0.918033	0.912227	0.902664	0.893443	0.885246	0.879098	0.868169	0.859973	0.853825	0.845287	0.837773	0.826844	0.819331	0.813183	0.802254	0.797131	0.788934	0.781421	0.773566	0.765369	0.755806	0.751025	0.743511	0.737022	0.72985	0.721995	0.714139	0.710383	0.70321	0.697404
191	1	0.99864	0.99592	0.99388	0.990819	0.985719	0.982319	0.979259	0.975179	0.970418	0.966678	0.961578	0.956817	0.952397	0.947637	0.940836	0.936076	0.927916	0.924175	0.915675	0.909215	0.902754	0.898334	0.891193	0.883713	0.874192	0.867732	0.861612	0.856511	0.845971	0.83951	0.83509	0.82523	0.821489	0.814689	0.804828	0.798368	0.792588	0.783067	0.778987	0.770826	0.761646	0.756205	0.750425	0.743965	0.736824	0.730704	0.723563	0.717443
192	1	0.999323	0.999661	0.999661	0.998984	0.998646	0.998646	0.998307	0.998646	0.998984	0.991198	0.989167	0.987475	0.985782	0.983751	0.981381	0.979689	0.97698	0.975288	0.97258	0.97021	0.96784	0.966148	0.963778	0.96107	0.957684	0.954976	0.952945	0.950575	0.94719	0.944144	0.942451	0.938389	0.936357	0.933311	0.929248	0.926202	0.924171	0.919431	0.9174	0.913676	0.909953	0.907244	0.904198	0.901828	0.898781	0.895735	0.892011	0.888626
193	0.999317	1	0.999659	0.999317	0.997952	0.996246	0.993857	0.991809	0.989761	0.986348	0.983276	0.980205	0.976451	0.973038	0.969625	0.964846	0.961433	0.955631	0.952901	0.947099	0.94198	0.93686	0.93413	0.929352	0.922867	0.9157	0.910922	0.906485	0.902389	0.894539	0.889078	0.886007	0.877474	0.874061	0.868601	0.860068	0.85529	0.851536	0.843003	0.840273	0.832082	0.824915	0.820819	0.815358	0.81058	0.804437	0.797952	0.793174	0.786348
194	1	1	0.999672	0.999344	0.999015	0.99639	0.991467	0.989498	0.986544	0.98359	0.980637	0.978011	0.975386	0.972104	0.969806	0.96554	0.962586	0.957663	0.955038	0.949458	0.944864	0.940597	0.937972	0.933377	0.928454	0.921562	0.916968	0.912373	0.908763	0.901543	0.896291	0.893338	0.886117	0.883492	0.878897	0.870692	0.866426	0.862816	0.854939	0.852314	0.844765	0.83853	0.834591	0.830981	0.825402	0.820479	0.814572	0.809977	0.804398
195	1	0.998979	0.996596	0.993193	0.989108	0.984003	0.978897	0.974813	0.970388	0.964261	0.959496	0.954731	0.948604	0.941797	0.936011	0.9258	0.920354	0.909122	0.904016	0.892784	0.883594	0.876106	0.86998	0.861811	0.85194	0.839687	0.831518	0.822668	0.815861	0.804629	0.79612	0.791014	0.779101	0.774336	0.766508	0.754595	0.748809	0.742342	0.73179	0.727366	0.718176	0.708305	0.703199	0.697754	0.690606	0.684479	0.676991	0.671205	0.664738
196	1	0.995551	0.990418	0.985626	0.980493	0.976044	0.969199	0.963381	0.95859	0.950034	0.943874	0.936687	0.931554	0.925736	0.91718	0.910335	0.903833	0.896646	0.88809	0.882957	0.874401	0.870637	0.861054	0.856263	0.847707	0.842231	0.831622	0.828884	0.819644	0.813826	0.804586	0.798084	0.793292	0.786448	0.778234	0.77447	0.765229	0.760096	0.753936	0.747091	0.741958	0.73614	0.729637	0.723477	0.720397	0.712183	0.707734	0.703628	0.697467
197	1	0.996625	0.992913	0.988525	0.984138	0.979413	0.973338	0.967263	0.962538	0.954776	0.949038	0.941613	0.935876	0.929126	0.920688	0.913264	0.905839	0.899089	0.889639	0.882889	0.874452	0.868714	0.858589	0.853189	0.844414	0.837665	0.82754	0.82214	0.81269	0.806615	0.796153	0.788728	0.783328	0.77624	0.766453	0.762403	0.753291	0.746878	0.740466	0.733378	0.727641	0.720891	0.714479	0.707729	0.704691	0.696591	0.691866	0.686804	0.680391
198	1	0.99368	0.987008	0.980688	0.974017	0.967697	0.959621	0.951545	0.945927	0.935393	0.927317	0.918539	0.911517	0.90309	0.89361	0.88448	0.876053	0.867978	0.85639	0.850772	0.839888	0.833567	0.823034	0.817065	0.807584	0.800211	0.788975	0.783708	0.774228	0.767556	0.756671	0.75	0.74368	0.735955	0.726475	0.72191	0.713132	0.706461	0.699789	0.693118	0.687149	0.679775	0.672753	0.666433	0.66257	0.654494	0.649228	0.644312	0.637289
199	1	0.994811	0.990661	0.987548	0.984434	0.981321	0.977171	0.97302	0.970253	0.964718	0.960221	0.956071	0.953303	0.948461	0.94258	0.938084	0.933587	0.92909	0.922518	0.919059	0.912487	0.910412	0.902456	0.900035	0.894154	0.889658	0.88101	0.879626	0.872017	0.867866	0.85991	0.854722	0.8523	0.84642	0.83881	0.837426	0.829125	0.825666	0.819094	0.812868	0.808717	0.803874	0.79834	0.792459	0.79073	0.782774	0.778969	0.77551	0.769284
200	1	0.996492	0.991582	0.987724	0.982112	0.977201	0.965977	0.957208	0.954753	0.944581	0.938969	0.932655	0.928446	0.923886	0.915819	0.909856	0.904946	0.898281	0.889863	0.885303	0.877236	0.873027	0.864258	0.861101	0.852683	0.847422	0.837601	0.835146	0.826377	0.821817	0.811996	0.806033	0.802525	0.79551	0.787092	0.784637	0.775868	0.770958	0.764644	0.758681	0.754472	0.74886	0.742546	0.736233	0.734128	0.72536	0.722203	0.717994	0.712732
201	1	0.999349	0.993487	0.990882	0.986649	0.983393	0.979811	0.975578	0.971019	0.967437	0.962879	0.958971	0.955715	0.949853	0.946272	0.940736	0.935852	0.929665	0.924129	0.920547	0.913383	0.909801	0.904917	0.897753	0.892869	0.888961	0.8831	0.874634	0.869749	0.863562	0.859655	0.854119	0.849235	0.844025	0.838815	0.832302	0.825138	0.819928	0.813416	0.810811	0.803647	0.798111	0.793227	0.787691	0.782807	0.775969	0.773364	0.765549	0.762292
202	0.999684	0.999684	1	1	0.999684	0.999684	1	0.999684	0.987678	0.98673	0.985466	0.984202	0.983254	0.981991	0.980727	0.979463	0.978199	0.976619	0.975355	0.974092	0.972512	0.971248	0.969984	0.968404	0.967141	0.965877	0.964297	0.962717	0.961137	0.959874	0.958294	0.95703	0.955766	0.954186	0.952607	0.951027	0.949131	0.947551	0.945972	0.944708	0.942812	0.941232	0.939336	0.937757	0.936177	0.934281	0.933017	0.930806	0.929226
203	1	0.993994	0.989323	0.98365	0.976643	0.970304	0.964298	0.956623	0.948615	0.941942	0.933934	0.927261	0.920587	0.910577	0.90357	0.894228	0.885886	0.875876	0.867534	0.860861	0.849516	0.842509	0.835169	0.824491	0.81715	0.810477	0.802135	0.791792	0.784451	0.776443	0.769436	0.761428	0.754087	0.74708	0.739406	0.731732	0.72339	0.716383	0.709042	0.703704	0.695362	0.688355	0.681014	0.674341	0.667668	0.660327	0.655989	0.647981	0.642643
204	1	0.995149	0.991337	0.986833	0.980942	0.975745	0.971587	0.965696	0.959113	0.953915	0.947332	0.943174	0.938669	0.9307	0.926195	0.918572	0.912335	0.905059	0.898822	0.894664	0.886348	0.881497	0.875953	0.86833	0.863132	0.857935	0.851351	0.842689	0.837491	0.831254	0.826403	0.820859	0.815315	0.809771	0.804227	0.796951	0.790367	0.784823	0.77824	0.775121	0.767152	0.762301	0.756757	0.750866	0.746015	0.739085	0.735967	0.728344	0.724879
205	1	0.987453	0.97728	0.964395	0.949135	0.93591	0.923703	0.909122	0.892845	0.879959	0.865717	0.852831	0.841641	0.821974	0.811801	0.795524	0.783316	0.767718	0.753815	0.74432	0.726687	0.715497	0.704307	0.689725	0.679213	0.670736	0.658867	0.643947	0.633096	0.622584	0.613767	0.602238	0.592065	0.58257	0.573076	0.562564	0.551712	0.542896	0.533401	0.526958	0.517803	0.509325	0.500509	0.493388	0.486267	0.478467	0.473381	0.465582	0.460495
206	0.999684	0.999684	1	1	0.999684	0.999684	1	0.999684	0.987678	0.98673	0.985466	0.984202	0.983254	0.981991	0.980727	0.979463	0.978199	0.976619	0.975355	0.974092	0.972512	0.971248	0.969984	0.968404	0.967141	0.965877	0.964297	0.962717	0.961137	0.959874	0.958294	0.95703	0.955766	0.954186	0.952607	0.951027	0.949131	0.947551	0.945972	0.944708	0.942812	0.941232	0.939336	0.937757	0.936177	0.934281	0.933017	0.930806	0.929226
207	1	0.993994	0.989323	0.98365	0.976643	0.970304	0.964298	0.956623	0.948615	0.941942	0.933934	0.927261	0.920587	0.910577	0.90357	0.894228	0.885886	0.875876	0.867534	0.860861	0.849516	0.842509	0.835169	0.824491	0.81715	0.810477	0.802135	0.791792	0.784451	0.776443	0.769436	0.761428	0.754087	0.74708	0.739406	0.731732	0.72339	0.716383	0.709042	0.703704	0.695362	0.688355	0.681014	0.674341	0.667668	0.660327	0.655989	0.647981	0.642643
208	1	0.995149	0.991337	0.986833	0.980942	0.975745	0.971587	0.965696	0.959113	0.953915	0.947332	0.943174	0.938669	0.9307	0.926195	0.918572	0.912335	0.905059	0.898822	0.894664	0.886348	0.881497	0.875953	0.86833	0.863132	0.857935	0.851351	0.842689	0.837491	0.831254	0.826403	0.820859	0.815315	0.809771	0.804227	0.796951	0.790367	0.784823	0.77824	0.775121	0.767152	0.762301	0.756757	0.750866	0.746015	0.739085	0.735967	0.728344	0.724879
209	1	0.987453	0.97728	0.964395	0.949135	0.93591	0.923703	0.909122	0.892845	0.879959	0.865717	0.852831	0.841641	0.821974	0.811801	0.795524	0.783316	0.767718	0.753815	0.74432	0.726687	0.715497	0.704307	0.689725	0.679213	0.670736	0.658867	0.643947	0.633096	0.622584	0.613767	0.602238	0.592065	0.58257	0.573076	0.562564	0.551712	0.542896	0.533401	0.526958	0.517803	0.509325	0.500509	0.493388	0.486267	0.478467	0.473381	0.465582	0.460495
210	0.999649	0.999649	0.999649	1	0.999649	0.999297	0.998595	0.997892	0.991918	0.988756	0.985945	0.982783	0.979269	0.976107	0.972593	0.968728	0.965566	0.962052	0.958187	0.954673	0.949754	0.945538	0.942375	0.937807	0.93324	0.92832	0.924104	0.919888	0.914968	0.911455	0.906535	0.901968	0.8974	0.892832	0.886507	0.883696	0.879129	0.875264	0.870344	0.866128	0.860506	0.856992	0.851722	0.847857	0.843289	0.837316	0.832748	0.828883	0.824666
211	0.999659	0.999659	0.999317	1	0.998976	0.987372	0.983618	0.97884	0.974744	0.969625	0.964846	0.959727	0.954266	0.949488	0.944027	0.937201	0.932082	0.92628	0.919454	0.913993	0.905461	0.898976	0.894881	0.887372	0.880546	0.87372	0.867577	0.861433	0.854949	0.849488	0.843003	0.837201	0.831058	0.824915	0.817065	0.812628	0.806485	0.802048	0.796246	0.790785	0.783959	0.779181	0.77372	0.768601	0.76314	0.756655	0.751195	0.746416	0.74198
212	1	0.998287	0.99863	0.998972	0.999315	0.999657	0.998972	0.995204	0.993491	0.991093	0.988695	0.986639	0.984926	0.982871	0.980815	0.97876	0.976704	0.974649	0.972251	0.970538	0.967455	0.965057	0.963001	0.960603	0.957862	0.955122	0.952724	0.94964	0.947242	0.944844	0.941761	0.93902	0.935937	0.933539	0.930113	0.927715	0.924974	0.922234	0.91915	0.91641	0.912984	0.910586	0.90716	0.904419	0.901336	0.897568	0.894142	0.891744	0.88866
213	0.999652	1	1	1	1	0.997912	0.996171	0.994083	0.992342	0.990602	0.988514	0.986773	0.985033	0.983293	0.981552	0.979116	0.977376	0.975635	0.973547	0.971806	0.96937	0.967282	0.965889	0.963801	0.961364	0.959624	0.957536	0.955447	0.953359	0.951619	0.94953	0.947442	0.945353	0.943265	0.940828	0.939088	0.937	0.935259	0.933171	0.931082	0.928298	0.926558	0.924121	0.922033	0.919596	0.916812	0.914723	0.912635	0.910546
214	1	1	1	1	0.999648	0.998944	0.994718	0.992606	0.990493	0.988028	0.985211	0.982394	0.978521	0.975352	0.972887	0.968662	0.965141	0.96162	0.957746	0.954577	0.95	0.946127	0.941197	0.936972	0.933803	0.929225	0.924296	0.919718	0.915845	0.909859	0.905282	0.901408	0.896127	0.890493	0.88662	0.880634	0.878521	0.870423	0.865845	0.860915	0.858099	0.851408	0.846127	0.84331	0.838028	0.833803	0.829225	0.822183	0.819366
215	1	1	1	1	0.998387	0.993226	0.990323	0.987742	0.984516	0.981613	0.978387	0.975484	0.971935	0.968387	0.966129	0.961613	0.958065	0.954839	0.950968	0.948065	0.943871	0.94	0.935161	0.93129	0.928065	0.924194	0.919677	0.915484	0.911613	0.906774	0.902258	0.89871	0.894516	0.889355	0.885806	0.880645	0.877742	0.87129	0.867742	0.863548	0.860323	0.854516	0.85	0.847097	0.842581	0.83871	0.834839	0.829032	0.826774
216	1	1	1	1	0.997223	0.994099	0.990281	0.98681	0.982298	0.978133	0.973967	0.969455	0.963207	0.958001	0.953488	0.947241	0.94134	0.935786	0.929538	0.924679	0.917737	0.911836	0.9042	0.897952	0.892746	0.886498	0.878862	0.871919	0.866366	0.858035	0.85144	0.846234	0.838945	0.830614	0.825408	0.817425	0.812912	0.803888	0.798334	0.792433	0.787574	0.77959	0.772995	0.76883	0.762582	0.757029	0.751822	0.744186	0.740368
217	1	0.996001	0.99273	0.988368	0.984369	0.978553	0.971647	0.967648	0.961469	0.957107	0.952017	0.946565	0.940749	0.936387	0.930207	0.925845	0.919666	0.913486	0.908397	0.900763	0.896038	0.889131	0.882952	0.876045	0.870593	0.864049	0.85896	0.851327	0.845511	0.838968	0.833152	0.82879	0.821156	0.816794	0.811341	0.804435	0.799346	0.793166	0.789168	0.783715	0.778262	0.773173	0.767357	0.762632	0.75827	0.752817	0.748455	0.742639	0.73755
218	1	0.998963	0.998963	0.998617	0.998271	0.995505	0.99343	0.992047	0.99101	0.989972	0.988935	0.987898	0.98686	0.986169	0.985131	0.984094	0.983057	0.981674	0.980636	0.979599	0.978562	0.977178	0.975795	0.974412	0.973375	0.972337	0.970954	0.969571	0.968534	0.966805	0.965768	0.964385	0.963001	0.961964	0.960581	0.959198	0.95816	0.956777	0.95574	0.954357	0.952974	0.951591	0.950553	0.94917	0.948133	0.94675	0.945367	0.943638	0.942254
219	1	0.997888	0.996128	0.99472	0.992608	0.98944	0.985568	0.983457	0.979937	0.977121	0.973601	0.970081	0.966561	0.963393	0.959169	0.956001	0.95213	0.947906	0.944738	0.93981	0.936994	0.932066	0.928194	0.923266	0.919747	0.915171	0.911299	0.905667	0.901795	0.896515	0.891939	0.889124	0.882788	0.879972	0.875396	0.869412	0.865892	0.86026	0.857093	0.853221	0.847941	0.843717	0.838437	0.834565	0.831045	0.826118	0.821894	0.816262	0.812038
220	1	0.998605	0.998256	0.998605	0.998256	0.99407	0.990234	0.987095	0.982909	0.979421	0.975235	0.971399	0.967562	0.964074	0.95954	0.955703	0.950471	0.945239	0.940705	0.934077	0.929892	0.923265	0.916986	0.910359	0.905476	0.898849	0.893617	0.885595	0.880712	0.873387	0.86676	0.862923	0.854552	0.850017	0.844088	0.836066	0.830834	0.824206	0.819672	0.813743	0.807813	0.802232	0.795954	0.791071	0.785839	0.779909	0.775026	0.767701	0.762121
221	0.999649	1	1	1	1	1	1	1	0.996844	0.996494	1	0.996844	0.993338	0.992637	0.991585	0.990533	0.989481	0.988429	0.987027	0.985624	0.984222	0.982819	0.981066	0.979313	0.97791	0.976157	0.974755	0.972651	0.971248	0.969144	0.967391	0.966339	0.964236	0.962833	0.96108	0.958976	0.957223	0.955119	0.953717	0.951613	0.949509	0.947405	0.945302	0.943548	0.941795	0.939691	0.937588	0.934783	0.932679
222	1	0.997135	0.994628	0.992837	0.991404	0.988181	0.986748	0.983524	0.981375	0.97851	0.976719	0.974212	0.971347	0.96884	0.965974	0.963467	0.960602	0.957736	0.953797	0.951289	0.948066	0.944842	0.941261	0.938395	0.934814	0.930874	0.92765	0.924427	0.920487	0.915831	0.912966	0.909384	0.904728	0.901504	0.898281	0.893983	0.888968	0.886461	0.882163	0.877507	0.874284	0.869986	0.866046	0.861032	0.856734	0.852794	0.850287	0.845272	0.841332
223	1	0.998946	0.99754	0.997891	0.991564	0.985589	0.97891	0.973989	0.970123	0.964851	0.95993	0.954306	0.949385	0.943761	0.937786	0.932513	0.926889	0.920211	0.912478	0.906151	0.899473	0.892443	0.883656	0.877329	0.869596	0.86116	0.85413	0.846749	0.839367	0.829174	0.822847	0.814763	0.806327	0.799297	0.792267	0.784886	0.775747	0.770123	0.76239	0.754657	0.74833	0.740598	0.733216	0.725132	0.718453	0.711775	0.706503	0.698418	0.692091
224	1	0.998553	0.998192	0.99783	0.990958	0.98698	0.983725	0.979747	0.975769	0.970344	0.965642	0.959855	0.953345	0.946835	0.940687	0.934177	0.927667	0.921157	0.914647	0.909584	0.903074	0.896564	0.888608	0.881736	0.873779	0.865823	0.858228	0.84991	0.841591	0.831465	0.82387	0.81519	0.806148	0.79783	0.789512	0.78047	0.770344	0.76311	0.75443	0.745027	0.737071	0.728752	0.720434	0.711392	0.703074	0.695841	0.688969	0.679928	0.672333
225	1	0.992937	0.987732	0.984015	0.981041	0.976208	0.971375	0.966914	0.962082	0.957249	0.952788	0.94684	0.942379	0.936431	0.930855	0.925651	0.920074	0.914126	0.905948	0.900372	0.892937	0.887361	0.879554	0.875093	0.868773	0.859851	0.852788	0.846097	0.839777	0.835316	0.827509	0.82119	0.816729	0.810409	0.80223	0.798513	0.79145	0.785874	0.77881	0.775093	0.767658	0.762454	0.757249	0.75316	0.747584	0.742379	0.736059	0.730483	0.726394
226	0.999661	1	0.997626	0.995929	0.993555	0.990163	0.98711	0.984396	0.981343	0.97863	0.975577	0.972524	0.969471	0.966079	0.963026	0.960312	0.957259	0.954206	0.950475	0.947761	0.943691	0.940638	0.936906	0.934532	0.930801	0.926391	0.922659	0.918928	0.915197	0.912483	0.907734	0.904003	0.90095	0.897558	0.892469	0.890095	0.885346	0.881954	0.877544	0.875509	0.870421	0.867028	0.863297	0.860923	0.857531	0.854138	0.848711	0.84498	0.841927
227	1	1	0.999646	1	0.999646	0.9908	0.987969	0.985138	0.981953	0.978769	0.975584	0.972045	0.968507	0.965322	0.96143	0.957891	0.954352	0.95046	0.945506	0.94126	0.93666	0.932413	0.927105	0.923213	0.918967	0.912951	0.907289	0.902689	0.897381	0.893843	0.887827	0.882519	0.878273	0.873319	0.86695	0.863411	0.857042	0.852088	0.846072	0.842887	0.836164	0.831564	0.826256	0.822364	0.817764	0.81281	0.806086	0.801132	0.796886
228	0.999637	0.99891	0.999637	1	0.999637	0.99891	0.998184	0.996731	0.995278	0.993825	0.990919	0.988376	0.986197	0.983654	0.981475	0.978569	0.976026	0.973483	0.970214	0.967308	0.964039	0.96077	0.957501	0.954958	0.951689	0.94733	0.943335	0.939702	0.93607	0.933527	0.928442	0.924446	0.921903	0.917908	0.912459	0.909916	0.904468	0.900835	0.89575	0.893571	0.887396	0.883763	0.879768	0.877225	0.872866	0.868507	0.862695	0.858336	0.854341
229	0.999269	1	1	1	1	1	0.999635	0.997808	0.99525	0.993789	0.992693	0.990866	0.989404	0.987578	0.985385	0.983924	0.982097	0.98027	0.977713	0.975886	0.973328	0.971136	0.968579	0.966387	0.964194	0.960906	0.957983	0.95506	0.952503	0.949945	0.946292	0.943003	0.940811	0.937523	0.933504	0.930946	0.926927	0.923639	0.91962	0.917428	0.913043	0.910121	0.906467	0.903909	0.900621	0.896967	0.892583	0.888929	0.885641
230	1	0.998566	0.998566	0.998208	0.997849	0.997133	0.997133	0.994624	0.990323	0.985663	0.983154	0.979211	0.975986	0.972043	0.968817	0.964875	0.960215	0.957706	0.954122	0.949462	0.944803	0.940502	0.934767	0.928674	0.923656	0.916846	0.910753	0.903943	0.898208	0.891756	0.883871	0.877778	0.873118	0.864516	0.856631	0.850179	0.844086	0.838351	0.830824	0.822222	0.815412	0.808244	0.801434	0.796416	0.789606	0.783154	0.774552	0.768817	0.762366
231	1	0.998547	0.998547	0.998184	0.997821	0.996368	0.993462	0.989829	0.98765	0.984381	0.981838	0.977842	0.9753	0.971667	0.968761	0.965855	0.96186	0.958954	0.955685	0.951689	0.94733	0.943698	0.939702	0.935707	0.931711	0.926625	0.922267	0.917181	0.913186	0.9081	0.902652	0.898293	0.89466	0.888485	0.8834	0.878315	0.873956	0.869597	0.864148	0.857973	0.852888	0.847439	0.842354	0.839085	0.833999	0.829277	0.822739	0.818743	0.813658
232	0.997412	0.998521	1	0.992606	0.986322	0.978189	0.972274	0.963771	0.956377	0.947505	0.940481	0.930869	0.923105	0.912754	0.904251	0.895749	0.885028	0.876895	0.867283	0.856192	0.845841	0.837338	0.826617	0.816266	0.807394	0.794824	0.784843	0.774861	0.765989	0.756007	0.745656	0.736784	0.72939	0.719039	0.710166	0.700924	0.692421	0.684658	0.675786	0.666174	0.658041	0.650277	0.641774	0.63549	0.627357	0.619963	0.610721	0.603697	0.596303
233	1	0.994715	0.992953	0.991191	0.990134	0.989077	0.986963	0.984144	0.981325	0.977801	0.974982	0.971811	0.968288	0.965116	0.960183	0.954898	0.951374	0.946794	0.94186	0.936927	0.931994	0.926004	0.920366	0.914376	0.909091	0.902748	0.896054	0.890768	0.883721	0.878083	0.871741	0.865046	0.85976	0.852361	0.846371	0.841438	0.83439	0.824877	0.822058	0.813953	0.80902	0.80303	0.796335	0.79105	0.784708	0.777308	0.770613	0.763918	0.759338
234	1	0.998387	0.995161	0.99	0.983871	0.97871	0.972258	0.966129	0.96	0.952903	0.946129	0.93871	0.931613	0.924839	0.917097	0.908387	0.901613	0.893548	0.884516	0.876452	0.869032	0.860645	0.851935	0.842581	0.835161	0.826452	0.818387	0.81	0.802258	0.795161	0.787419	0.779355	0.772258	0.764194	0.756774	0.750645	0.743548	0.734516	0.729355	0.72129	0.714839	0.708387	0.701613	0.694839	0.688387	0.68129	0.674839	0.668387	0.662258
235	1	0.994839	0.989355	0.983226	0.976774	0.970323	0.963226	0.956452	0.95	0.942258	0.934516	0.926129	0.918387	0.910645	0.902903	0.893226	0.886452	0.877742	0.868387	0.859355	0.851613	0.842258	0.833226	0.823548	0.815806	0.806129	0.797419	0.789032	0.78	0.771935	0.763548	0.754516	0.746129	0.737419	0.729032	0.721935	0.714194	0.704194	0.698065	0.689032	0.681613	0.674516	0.666774	0.659677	0.651935	0.644194	0.637097	0.63	0.623226
236	1	0.999642	0.998927	0.998569	0.988909	0.984973	0.980322	0.975671	0.97102	0.965295	0.960644	0.954919	0.949553	0.944186	0.938462	0.931306	0.926655	0.920215	0.913417	0.906977	0.901252	0.894454	0.887657	0.880143	0.874061	0.866905	0.860465	0.854383	0.847585	0.84186	0.83542	0.828623	0.822898	0.8161	0.810018	0.805009	0.798927	0.791055	0.78712	0.779964	0.774597	0.769231	0.763148	0.757424	0.752057	0.745617	0.739893	0.734168	0.729159
237	1	0.996519	0.993387	0.989906	0.984685	0.980508	0.975287	0.970066	0.965193	0.959624	0.954403	0.948834	0.942917	0.937	0.930734	0.923077	0.917856	0.910895	0.903933	0.896972	0.891055	0.883745	0.876784	0.868778	0.862861	0.854856	0.848242	0.841281	0.833971	0.828402	0.821441	0.814132	0.808562	0.800905	0.79464	0.789767	0.783153	0.774452	0.770623	0.763314	0.757396	0.752175	0.746258	0.740341	0.734076	0.727463	0.721545	0.715628	0.710407
238	1	0.996295	0.995621	0.995621	0.995621	0.995621	0.994948	0.994611	0.991916	0.989559	0.988212	0.985854	0.982486	0.979454	0.976086	0.972044	0.968676	0.965308	0.962277	0.959919	0.95453	0.950825	0.94712	0.944426	0.941058	0.937689	0.933648	0.929943	0.925564	0.921522	0.916807	0.912428	0.908723	0.902661	0.899966	0.89424	0.890872	0.885483	0.880768	0.876726	0.870664	0.865275	0.860896	0.856854	0.851465	0.846413	0.843382	0.837319	0.834288
239	0.999677	1	0.99871	0.999032	0.998065	0.998387	0.997742	0.98871	0.985484	0.982258	0.979032	0.976774	0.974516	0.97129	0.967742	0.964516	0.96129	0.957419	0.953871	0.950645	0.947419	0.942903	0.939032	0.935806	0.931613	0.927742	0.923548	0.919032	0.914516	0.910645	0.905484	0.900645	0.897419	0.89129	0.889032	0.883226	0.879677	0.874516	0.87	0.866452	0.861613	0.856452	0.852258	0.84871	0.843548	0.83871	0.836129	0.830323	0.827742
240	1	1	0.999647	1	0.997174	0.995055	0.992582	0.99011	0.987284	0.984458	0.981985	0.979513	0.976687	0.974567	0.971741	0.968916	0.966443	0.96397	0.961144	0.958672	0.955846	0.952314	0.949488	0.947015	0.944189	0.94101	0.937831	0.935005	0.931826	0.928294	0.924762	0.921229	0.918757	0.914165	0.912045	0.907806	0.905334	0.901448	0.897916	0.89509	0.890851	0.886613	0.88308	0.880254	0.876016	0.871777	0.869657	0.864712	0.862239
241	0.999926	0.987568	0.982427	0.979029	0.974136	0.966048	0.960161	0.953058	0.947038	0.941256	0.935665	0.9287	0.921555	0.914718	0.908524	0.900867	0.894117	0.887166	0.880224	0.871707	0.864825	0.856331	0.849145	0.841194	0.833273	0.825202	0.817644	0.810122	0.802846	0.795021	0.787549	0.77973	0.77218	0.764438	0.756744	0.749753	0.741877	0.734671	0.728804	0.722011	0.71526	0.707824	0.702151	0.696394	0.690732	0.684088	0.67802	0.672132	0.666967
242	1	0.999292	0.998584	0.997521	0.996459	0.996459	0.995751	0.995751	0.996105	0.996105	0.985127	0.982649	0.98017	0.978045	0.976275	0.973796	0.974504	0.967422	0.964589	0.96034	0.957507	0.953612	0.950779	0.94653	0.943343	0.939093	0.936261	0.932011	0.927762	0.923159	0.918555	0.914306	0.909348	0.904037	0.898371	0.894122	0.888102	0.885269	0.879603	0.874292	0.868626	0.864731	0.859773	0.853399	0.847734	0.844547	0.838173	0.833215	0.828258
243	1	1	1	0.997911	0.994429	0.990947	0.985376	0.979805	0.974582	0.969708	0.963788	0.958217	0.950905	0.946031	0.939067	0.931755	0.925139	0.916783	0.909819	0.90007	0.892758	0.883357	0.877089	0.866992	0.858635	0.849582	0.842967	0.833565	0.825557	0.816156	0.807451	0.799443	0.79039	0.781337	0.771936	0.76532	0.755223	0.748955	0.740947	0.731546	0.724234	0.717967	0.70961	0.701253	0.693245	0.68837	0.679666	0.672702	0.666435
244	1	1	0.99965	0.994402	0.992302	0.990903	0.989153	0.987404	0.986004	0.983905	0.981805	0.980056	0.977607	0.975857	0.973758	0.971309	0.969209	0.96641	0.963961	0.960812	0.958712	0.955563	0.953464	0.950665	0.947866	0.945066	0.942617	0.940168	0.937369	0.93457	0.93212	0.929321	0.926522	0.923023	0.919874	0.917425	0.913926	0.911826	0.908677	0.905178	0.901679	0.89923	0.896431	0.892582	0.889083	0.886984	0.882785	0.879986	0.876837
245	1	0.993653	0.98378	0.970733	0.959803	0.952398	0.941114	0.932299	0.923484	0.913611	0.902327	0.893512	0.880465	0.87165	0.860719	0.848025	0.838505	0.826516	0.815938	0.802891	0.792666	0.780677	0.772214	0.75952	0.748237	0.737659	0.729196	0.71897	0.708392	0.697109	0.687236	0.677715	0.667137	0.657264	0.647743	0.639281	0.627997	0.620592	0.611425	0.601199	0.593089	0.584626	0.576164	0.567701	0.559591	0.552891	0.545134	0.538434	0.531382
246	0.997508	0.997864	0.99822	0.999644	1	0.999644	0.99822	0.997152	0.996084	0.994304	0.9911	0.988964	0.986116	0.982912	0.979708	0.976148	0.972588	0.969028	0.965824	0.962264	0.957992	0.954076	0.949804	0.945176	0.941972	0.937344	0.933428	0.9288	0.923816	0.918476	0.913136	0.90922	0.903524	0.899252	0.895336	0.888928	0.883944	0.88074	0.874689	0.869349	0.864365	0.860805	0.856177	0.849413	0.845853	0.840513	0.834817	0.831969	0.826273
247	1	0.996129	0.992581	0.986774	0.980645	0.972581	0.964194	0.956129	0.947419	0.93871	0.928065	0.918387	0.907097	0.89871	0.887742	0.878065	0.867419	0.855484	0.845484	0.834839	0.823226	0.811935	0.8	0.788065	0.778065	0.766774	0.756452	0.745484	0.733871	0.722903	0.712258	0.702581	0.692581	0.682581	0.673871	0.663548	0.654194	0.646129	0.636452	0.628065	0.62	0.612581	0.604839	0.597097	0.59	0.582903	0.576129	0.569677	0.563871
248	1	0.998944	0.995074	0.992259	0.989796	0.986981	0.983814	0.981351	0.978888	0.975721	0.971851	0.968684	0.964462	0.961295	0.956721	0.953202	0.949331	0.944405	0.940535	0.936664	0.93209	0.927164	0.92259	0.918015	0.914497	0.909923	0.906052	0.901478	0.896552	0.890218	0.885996	0.882125	0.876847	0.872625	0.868754	0.862773	0.858198	0.855032	0.849754	0.844828	0.840253	0.837087	0.832512	0.827234	0.823364	0.81879	0.813863	0.811049	0.806474
249	1	0.999651	0.998954	0.996861	0.995814	0.993024	0.989885	0.987792	0.985699	0.983955	0.981863	0.97977	0.976979	0.970701	0.966167	0.963725	0.960586	0.957098	0.954656	0.951866	0.948727	0.945937	0.943146	0.940356	0.937914	0.935124	0.932682	0.929892	0.926753	0.923265	0.920474	0.918033	0.914545	0.911754	0.908964	0.905476	0.902686	0.900244	0.896756	0.893617	0.890478	0.888036	0.884897	0.881409	0.878619	0.87548	0.871992	0.86955	0.866411
250	1	0.99965	1	1	1	1	0.99965	0.99965	0.9993	0.99895	0.9986	0.9986	0.989853	0.988453	0.987054	0.985304	0.983555	0.981456	0.979006	0.976907	0.975157	0.972708	0.970259	0.96816	0.96606	0.963961	0.961512	0.959062	0.956963	0.954514	0.952064	0.949615	0.947516	0.944017	0.941568	0.939118	0.935619	0.93352	0.930721	0.927572	0.924773	0.922673	0.919524	0.916725	0.913576	0.910777	0.907628	0.905528	0.901679
251	1	1	0.998968	0.989684	0.986933	0.983838	0.981087	0.978336	0.974897	0.971114	0.967331	0.963549	0.959766	0.956327	0.952201	0.948762	0.945323	0.941197	0.936726	0.932944	0.929161	0.924347	0.919532	0.915406	0.910935	0.906121	0.900275	0.895461	0.891678	0.887208	0.88205	0.876547	0.872421	0.865543	0.861073	0.856602	0.850413	0.846286	0.841472	0.83597	0.830812	0.827373	0.821871	0.817056	0.812242	0.807772	0.802957	0.799175	0.793673
252	0.999651	0.999651	1	0.999651	0.99581	0.991969	0.988128	0.983589	0.978701	0.974511	0.969623	0.965084	0.960894	0.957053	0.952165	0.948324	0.943436	0.937849	0.932263	0.927723	0.922835	0.91655	0.911313	0.906075	0.900489	0.894553	0.887221	0.881634	0.876746	0.872207	0.866271	0.859986	0.855447	0.847067	0.84183	0.836592	0.82926	0.824721	0.819134	0.812849	0.806215	0.802723	0.796439	0.791201	0.785615	0.780726	0.77514	0.771648	0.765363
253	1	0.99896	0.99792	0.992374	0.987522	0.978856	0.969151	0.961872	0.954939	0.948354	0.941075	0.934142	0.92721	0.921664	0.914385	0.907799	0.900173	0.892201	0.883882	0.87695	0.870017	0.860659	0.853033	0.845061	0.838128	0.830156	0.821144	0.812825	0.806932	0.8	0.793068	0.785095	0.779549	0.769497	0.762218	0.755633	0.747314	0.741421	0.735529	0.72825	0.720971	0.715425	0.708146	0.702253	0.695321	0.689081	0.682842	0.677296	0.670711
254	1	0.998252	0.998252	0.997902	0.993706	0.991608	0.98951	0.987413	0.984965	0.982867	0.980769	0.979021	0.976573	0.974825	0.972378	0.970629	0.968182	0.965734	0.963287	0.961189	0.959441	0.956643	0.954545	0.952448	0.95035	0.947902	0.945105	0.942308	0.940559	0.938112	0.935664	0.932867	0.930769	0.927273	0.924825	0.922378	0.918881	0.916783	0.914336	0.911189	0.908392	0.906294	0.903147	0.90035	0.897552	0.894755	0.891608	0.88951	0.886364
255	1	0.999649	0.999649	1	1	1	0.999298	0.997893	0.996488	0.994029	0.991921	0.989111	0.986301	0.983491	0.980681	0.978223	0.975413	0.972251	0.96909	0.966632	0.964173	0.961012	0.957499	0.953987	0.950825	0.947664	0.944152	0.940288	0.936776	0.933614	0.930102	0.926589	0.921672	0.917457	0.913593	0.909378	0.905163	0.899895	0.896382	0.892167	0.886898	0.883035	0.878469	0.873551	0.869687	0.865824	0.861257	0.856691	0.851071
256	1	0.999645	0.999289	0.999289	0.999645	0.999645	0.99289	0.990757	0.988624	0.986136	0.984003	0.982581	0.980803	0.978315	0.975471	0.972983	0.970139	0.967295	0.964451	0.961607	0.958763	0.955563	0.95272	0.94952	0.946321	0.942766	0.940277	0.936722	0.932812	0.928546	0.924991	0.921436	0.91717	0.91326	0.91006	0.90615	0.903306	0.897974	0.894774	0.891219	0.886242	0.883043	0.879488	0.874156	0.870601	0.867401	0.863491	0.85887	0.853893
257	1	0.99931	0.99862	0.993789	0.989303	0.985507	0.979986	0.986197	0.983092	0.97619	0.971014	0.965493	0.961353	0.956867	0.950656	0.943754	0.938923	0.933057	0.925466	0.91891	0.913389	0.905452	0.898896	0.891994	0.885093	0.877502	0.872326	0.865769	0.858178	0.849896	0.842995	0.837474	0.829193	0.821946	0.817115	0.810559	0.805383	0.795376	0.790545	0.785369	0.776743	0.772602	0.767426	0.758799	0.753968	0.749827	0.743961	0.737405	0.729814
258	0.999303	0.999303	0.999652	1	1	1	0.999303	0.998258	0.996864	0.995819	0.994077	0.992334	0.990592	0.98885	0.98676	0.984669	0.98223	0.979791	0.977003	0.974913	0.972474	0.970383	0.967944	0.966202	0.964111	0.962021	0.959582	0.957491	0.954704	0.951916	0.94878	0.945993	0.942857	0.94007	0.936585	0.934146	0.930314	0.926829	0.922648	0.919164	0.916028	0.911847	0.909059	0.904181	0.899652	0.896864	0.891986	0.888153	0.885366
259	1	1	0.999656	0.999656	0.999656	0.996219	0.994844	0.993812	0.992781	0.99175	0.990718	0.989343	0.988312	0.987281	0.985906	0.984875	0.983843	0.982812	0.981437	0.980062	0.978687	0.977312	0.975937	0.974905	0.973187	0.971812	0.970093	0.968718	0.967343	0.96528	0.963905	0.962186	0.960468	0.958749	0.956342	0.955311	0.953249	0.95153	0.949467	0.947748	0.945686	0.943623	0.942248	0.939842	0.937436	0.936061	0.933998	0.931935	0.930217
260	1	0.99722	0.994093	0.992008	0.988881	0.984712	0.981237	0.978805	0.976025	0.972898	0.969076	0.964906	0.961432	0.957609	0.953092	0.94927	0.944753	0.940584	0.935024	0.930855	0.92599	0.921473	0.916261	0.912787	0.907575	0.903058	0.897498	0.892981	0.887769	0.882557	0.876998	0.872828	0.867964	0.863794	0.856845	0.853718	0.847811	0.842599	0.837387	0.83287	0.828353	0.822794	0.819319	0.813412	0.807505	0.804378	0.798471	0.793954	0.790827
261	1	0.998248	0.997547	0.998598	0.994394	0.988087	0.98178	0.974422	0.964961	0.955501	0.943938	0.930974	0.91836	0.907498	0.893833	0.882621	0.870357	0.857043	0.84513	0.833217	0.8185	0.805536	0.79082	0.775403	0.761738	0.744569	0.731955	0.716538	0.702523	0.688858	0.674842	0.659776	0.647863	0.635599	0.621233	0.610021	0.597407	0.585144	0.573231	0.56342	0.552558	0.542397	0.532936	0.524177	0.515417	0.507358	0.5	0.493343	0.487036
262	1	1	1	0.999313	0.998283	0.995536	0.993475	0.991758	0.989354	0.987294	0.984547	0.981456	0.978365	0.975618	0.972527	0.96978	0.96669	0.963599	0.960508	0.957761	0.953984	0.950549	0.947115	0.942995	0.938874	0.934409	0.930632	0.925824	0.92136	0.916896	0.912088	0.906593	0.902473	0.897665	0.891827	0.887706	0.882555	0.876374	0.871223	0.866758	0.861951	0.855769	0.850275	0.845467	0.839973	0.834821	0.831044	0.825206	0.821085
263	1	0.996549	0.995514	0.992063	0.985162	0.978606	0.97205	0.965839	0.958247	0.952381	0.945135	0.937888	0.930642	0.924086	0.915804	0.908558	0.900966	0.891994	0.884403	0.877847	0.868875	0.860939	0.853347	0.84403	0.836094	0.825742	0.818841	0.810214	0.801932	0.794341	0.786404	0.777778	0.770876	0.76363	0.755003	0.748792	0.740856	0.732919	0.726018	0.720152	0.712905	0.705314	0.697723	0.691856	0.684955	0.678399	0.672878	0.665977	0.660455
264	1	0.991253	0.981106	0.971309	0.956263	0.943667	0.931071	0.919524	0.905878	0.893982	0.881386	0.869139	0.856543	0.847096	0.83415	0.822953	0.811057	0.797411	0.786214	0.775367	0.763471	0.752274	0.740378	0.728831	0.717635	0.705738	0.695591	0.684395	0.674598	0.664101	0.653604	0.643107	0.63401	0.624563	0.614766	0.606718	0.597621	0.588873	0.580476	0.573128	0.56508	0.557733	0.550385	0.543737	0.537089	0.530441	0.524143	0.518195	0.513296
265	1	0.999334	0.998003	0.995674	0.992346	0.98802	0.983028	0.978702	0.975374	0.971714	0.968386	0.964725	0.961065	0.957404	0.954077	0.94975	0.946755	0.942762	0.938436	0.934775	0.930782	0.926789	0.921797	0.917138	0.913478	0.908153	0.904825	0.899501	0.894842	0.890849	0.886522	0.880865	0.876539	0.872546	0.868552	0.863228	0.858236	0.852912	0.849251	0.846256	0.840599	0.837271	0.833611	0.827953	0.824958	0.8203	0.815973	0.811647	0.808985
266	1	0.996901	0.993802	0.992424	0.990358	0.988292	0.985882	0.983815	0.981749	0.979339	0.977273	0.974518	0.971419	0.969008	0.966253	0.96281	0.960399	0.957645	0.954545	0.951791	0.948347	0.945248	0.94146	0.937672	0.935262	0.931129	0.928719	0.924587	0.921143	0.918044	0.914601	0.910468	0.907025	0.903926	0.900482	0.89635	0.892218	0.888085	0.884986	0.882231	0.877066	0.874656	0.871212	0.866391	0.863292	0.859504	0.855716	0.851584	0.849518
267	1	0.998981	0.997622	0.995245	0.992867	0.98913	0.985394	0.981997	0.97894	0.974524	0.970448	0.966372	0.961617	0.95788	0.953465	0.94837	0.944633	0.940557	0.935802	0.931726	0.92663	0.922215	0.91712	0.912364	0.908628	0.903193	0.899457	0.893682	0.888587	0.884171	0.880095	0.87466	0.869905	0.866168	0.862092	0.855978	0.851223	0.846467	0.842052	0.838995	0.83322	0.829484	0.825747	0.819973	0.816236	0.811821	0.807745	0.803668	0.800611
268	1	0.994193	0.990321	0.984514	0.977158	0.969415	0.96206	0.955478	0.948122	0.940767	0.932636	0.924506	0.915989	0.907859	0.899729	0.890825	0.883469	0.875339	0.866434	0.859079	0.850561	0.842431	0.833914	0.825784	0.818815	0.809911	0.803329	0.794812	0.787069	0.779326	0.771971	0.764615	0.757259	0.75029	0.742935	0.735966	0.728997	0.721642	0.715447	0.709253	0.701897	0.695703	0.689508	0.682153	0.676345	0.669764	0.663957	0.657762	0.652342
269	1	0.986897	0.983448	0.98	0.974483	0.966897	0.959655	0.953103	0.947931	0.942759	0.940345	0.934828	0.928276	0.923448	0.918621	0.912759	0.908621	0.903793	0.898276	0.893103	0.887931	0.883103	0.877241	0.871724	0.867586	0.861379	0.857241	0.851724	0.846897	0.841724	0.837241	0.832069	0.827241	0.822759	0.818276	0.813448	0.808276	0.803793	0.799655	0.795517	0.790345	0.786552	0.782414	0.777586	0.773448	0.76931	0.765172	0.76069	0.757241
270	1	0.999668	0.999335	0.996677	0.991027	0.984713	0.977733	0.970754	0.964108	0.943835	0.936191	0.928548	0.920239	0.911599	0.904619	0.895314	0.888003	0.878365	0.870056	0.862413	0.852443	0.844799	0.835826	0.826853	0.818877	0.811565	0.801928	0.794284	0.785311	0.77667	0.767365	0.760053	0.75108	0.74543	0.736457	0.729146	0.722499	0.714523	0.708541	0.699568	0.693586	0.685942	0.678963	0.673313	0.66567	0.659023	0.653041	0.645729	0.63875
271	1	0.998273	0.994128	0.989983	0.983765	0.970984	0.957513	0.948187	0.941623	0.933333	0.927807	0.920553	0.912263	0.903627	0.897409	0.888774	0.881865	0.87323	0.865976	0.859067	0.850432	0.844214	0.836269	0.828325	0.821762	0.815544	0.807945	0.801727	0.793782	0.787219	0.779275	0.773057	0.765458	0.760622	0.753022	0.74715	0.741623	0.735406	0.729879	0.722971	0.717444	0.711572	0.706045	0.701209	0.694646	0.689465	0.683938	0.678066	0.672193
272	1	0.998624	0.995182	0.988988	0.980385	0.972127	0.956986	0.948039	0.939092	0.930489	0.920165	0.911906	0.901927	0.891948	0.88128	0.871301	0.862354	0.85203	0.842051	0.832416	0.821748	0.810736	0.801445	0.792154	0.781831	0.771507	0.762216	0.751549	0.742946	0.73331	0.723675	0.714728	0.705781	0.696834	0.688231	0.67894	0.671025	0.662767	0.654164	0.646249	0.638334	0.63042	0.622161	0.614246	0.606676	0.599794	0.591535	0.584652	0.577082
273	1	0.99871	0.997742	0.997097	0.989677	0.987097	0.984516	0.982903	0.980323	0.977742	0.974194	0.971613	0.968387	0.965161	0.961613	0.958065	0.955806	0.951935	0.949032	0.945806	0.942581	0.93871	0.935161	0.931935	0.928387	0.924516	0.92129	0.917097	0.914194	0.910323	0.906452	0.902258	0.899355	0.895484	0.891935	0.887097	0.883871	0.88	0.875806	0.872581	0.869032	0.865161	0.860968	0.856129	0.852903	0.85	0.845484	0.842581	0.838065
274	1	0.995758	0.992223	0.989042	0.985507	0.981972	0.977377	0.973489	0.96854	0.963945	0.958289	0.954047	0.948745	0.943089	0.936727	0.930718	0.925769	0.918699	0.913043	0.907034	0.900672	0.893602	0.888653	0.882998	0.876281	0.869212	0.863556	0.855426	0.851891	0.845528	0.838812	0.832803	0.827854	0.821845	0.816896	0.809827	0.804878	0.799222	0.793567	0.788618	0.783669	0.77872	0.772711	0.766349	0.761753	0.757865	0.751502	0.747261	0.741605
275	1	0.996595	0.99319	0.990126	0.984678	0.979911	0.973102	0.969697	0.964249	0.960163	0.955056	0.951651	0.947566	0.94348	0.939053	0.934968	0.931903	0.926456	0.923391	0.919986	0.91556	0.910793	0.906708	0.902962	0.898876	0.893429	0.889343	0.883895	0.881171	0.876745	0.871638	0.867211	0.863807	0.85938	0.855635	0.850187	0.846782	0.842016	0.83793	0.834525	0.83078	0.826694	0.821927	0.81682	0.813415	0.810691	0.805243	0.80252	0.797753
276	0.999653	0.999653	0.999307	0.999653	0.999653	0.999653	1	0.995492	0.993065	0.991678	0.990291	0.988904	0.987171	0.985437	0.98405	0.982316	0.980929	0.979542	0.977809	0.976075	0.974688	0.972954	0.971567	0.969834	0.968447	0.966366	0.964632	0.962552	0.960818	0.958738	0.956657	0.954924	0.952497	0.950416	0.948682	0.946602	0.944175	0.941748	0.940014	0.937587	0.935506	0.933079	0.930999	0.928225	0.926144	0.924064	0.92129	0.918863	0.916436
277	1	0.995862	0.994138	0.993793	0.983793	0.98	0.976897	0.972414	0.968621	0.964828	0.961379	0.956552	0.951724	0.947586	0.943448	0.938276	0.933448	0.92931	0.924828	0.91931	0.914828	0.908966	0.903793	0.898276	0.894138	0.886897	0.881379	0.875172	0.871034	0.865172	0.857931	0.854138	0.846552	0.84069	0.835862	0.830345	0.823793	0.817931	0.813448	0.807241	0.802414	0.795517	0.791034	0.784483	0.780345	0.775517	0.76931	0.764138	0.75931
278	1	0.980205	0.97099	0.965188	0.955973	0.941297	0.931741	0.920819	0.910922	0.901365	0.892833	0.881911	0.87099	0.86041	0.851536	0.83959	0.828328	0.818089	0.807509	0.795563	0.785324	0.77372	0.762799	0.752218	0.742321	0.730717	0.720478	0.709898	0.701024	0.691126	0.680205	0.671331	0.660751	0.651536	0.642662	0.633788	0.624232	0.6157	0.60785	0.599317	0.591126	0.582935	0.575768	0.567918	0.561775	0.554949	0.548123	0.542321	0.536519
279	1	0.992872	0.988596	0.985745	0.983963	0.981468	0.978974	0.975053	0.97149	0.967569	0.965075	0.960798	0.957234	0.952958	0.949394	0.944761	0.940485	0.936921	0.932644	0.927655	0.923735	0.918746	0.914113	0.909836	0.906629	0.900214	0.89665	0.891304	0.888097	0.883464	0.877406	0.874555	0.868496	0.86422	0.859943	0.856023	0.850677	0.846044	0.84248	0.837847	0.834284	0.828938	0.825374	0.820029	0.816821	0.813257	0.808268	0.803635	0.800428
280	1	0.992505	0.989293	0.987509	0.985724	0.983226	0.981799	0.979657	0.977159	0.975375	0.974304	0.971806	0.969665	0.96788	0.966096	0.963597	0.961099	0.959315	0.957173	0.954675	0.952177	0.949679	0.947537	0.945396	0.943255	0.940043	0.937901	0.935046	0.933262	0.930764	0.927552	0.925767	0.922198	0.9197	0.917202	0.914704	0.911492	0.908994	0.906852	0.90364	0.901499	0.89793	0.895789	0.89222	0.890435	0.887937	0.885082	0.88187	0.879729
281	1	0.99931	0.995861	0.990686	0.985167	0.978958	0.972059	0.962401	0.953432	0.943084	0.93239	0.923422	0.912729	0.901345	0.888582	0.877199	0.864781	0.849258	0.835805	0.822353	0.807865	0.792342	0.777854	0.764057	0.748189	0.735771	0.721283	0.705071	0.690583	0.67575	0.662987	0.649534	0.636081	0.624353	0.61228	0.599517	0.586754	0.576061	0.565367	0.555709	0.54536	0.536392	0.527768	0.519489	0.512246	0.505347	0.498793	0.492239	0.48672
282	1	0.999663	0.999663	0.989875	0.988188	0.9865	0.98515	0.983463	0.981438	0.979075	0.976038	0.973338	0.970975	0.968275	0.965238	0.962538	0.959501	0.955788	0.952751	0.949376	0.946001	0.942963	0.939588	0.936888	0.932838	0.930138	0.926763	0.922376	0.918326	0.914276	0.910564	0.906176	0.901789	0.899089	0.894701	0.890314	0.885251	0.881201	0.877152	0.873777	0.869052	0.863652	0.860277	0.855889	0.852177	0.847789	0.843402	0.838002	0.833615
283	1	0.989635	0.985347	0.981058	0.976054	0.971766	0.967119	0.962116	0.957827	0.952466	0.945675	0.9396	0.933524	0.928163	0.921015	0.915654	0.909221	0.901716	0.895282	0.888849	0.881701	0.874553	0.868477	0.861687	0.852395	0.847034	0.840243	0.831665	0.824875	0.817012	0.810579	0.803431	0.796283	0.791279	0.784846	0.778056	0.769836	0.763402	0.757327	0.752323	0.745533	0.738742	0.733381	0.727663	0.723016	0.716941	0.711222	0.705147	0.699428
284	1	0.999316	1	0.999316	0.997947	0.99076	0.9846	0.978439	0.97399	0.968857	0.962355	0.958248	0.953799	0.949008	0.94319	0.939083	0.934292	0.928474	0.924025	0.918549	0.913073	0.907598	0.902464	0.897331	0.890486	0.886379	0.880561	0.873374	0.867899	0.861739	0.856605	0.850103	0.844285	0.840178	0.834702	0.828542	0.821355	0.816222	0.810746	0.806297	0.800137	0.793634	0.789185	0.784052	0.779603	0.77447	0.768994	0.763176	0.758042
285	0.999327	0.998653	1	0.999663	0.998316	0.996633	0.994613	0.992929	0.991246	0.988889	0.985859	0.983502	0.981481	0.979461	0.976768	0.975084	0.972727	0.970034	0.96835	0.965657	0.963636	0.960943	0.958586	0.956566	0.953872	0.952189	0.949495	0.946465	0.943771	0.941414	0.939057	0.936027	0.93367	0.93165	0.928956	0.925926	0.922896	0.920202	0.917508	0.915488	0.912458	0.909091	0.906734	0.90404	0.90202	0.89899	0.89596	0.892929	0.890236
286	1	0.998313	0.995613	0.9919	0.981775	0.965238	0.925413	0.896389	0.867027	0.844077	0.830915	0.80594	0.792103	0.779278	0.760378	0.750928	0.737428	0.724603	0.711441	0.699629	0.688491	0.676679	0.666217	0.656429	0.645629	0.637192	0.627067	0.617955	0.610192	0.600742	0.591968	0.584205	0.576443	0.568005	0.56058	0.553493	0.546406	0.539993	0.532568	0.526831	0.521431	0.514681	0.509619	0.504556	0.499494	0.494431	0.489706	0.485994	0.481269
287	1	0.999301	0.997904	0.99511	0.989521	0.983933	0.978344	0.972407	0.96577	0.959483	0.954244	0.94656	0.940622	0.935732	0.927	0.92211	0.915823	0.908488	0.901153	0.894516	0.887531	0.879148	0.872511	0.866224	0.85854	0.853301	0.845966	0.839329	0.83409	0.826755	0.81942	0.813133	0.807195	0.799162	0.793573	0.787635	0.782396	0.776109	0.768425	0.763535	0.758645	0.750961	0.746071	0.741181	0.735243	0.730003	0.723716	0.719874	0.713936
288	0.999312	1	1	0.998968	0.997248	0.99484	0.991744	0.988648	0.98452	0.980736	0.977296	0.97248	0.968352	0.965256	0.959408	0.956312	0.95184	0.947024	0.94152	0.936705	0.931545	0.925697	0.920881	0.916065	0.909873	0.906089	0.900585	0.895425	0.891297	0.886137	0.879945	0.875817	0.871345	0.865153	0.861025	0.856209	0.852081	0.846577	0.839697	0.836601	0.832817	0.826281	0.822153	0.818369	0.812865	0.808738	0.802546	0.799794	0.793946
289	1	0.999656	1	1	0.999311	0.996212	0.992424	0.988981	0.985537	0.981405	0.977961	0.97314	0.968664	0.964187	0.959366	0.9573	0.953168	0.948347	0.942837	0.937672	0.932507	0.926653	0.921488	0.915978	0.910124	0.905303	0.899449	0.893939	0.88843	0.882576	0.876377	0.870868	0.865702	0.859848	0.854683	0.849174	0.844353	0.838843	0.832645	0.827824	0.823003	0.816804	0.811983	0.807163	0.801653	0.796488	0.790634	0.786157	0.780647
290	0.998866	1	0.996975	0.990548	0.980718	0.972401	0.962571	0.952741	0.941399	0.929679	0.919849	0.906994	0.895652	0.885822	0.872212	0.863516	0.852174	0.840454	0.829112	0.818526	0.806805	0.795463	0.784499	0.775047	0.764083	0.753497	0.743667	0.733459	0.724386	0.714178	0.705104	0.695274	0.6862	0.676371	0.668053	0.659357	0.651418	0.6431	0.634405	0.627221	0.61966	0.61172	0.604915	0.598488	0.591682	0.584877	0.57845	0.573157	0.567108
291	0.999002	0.999335	1	0.999667	0.99867	0.99734	0.996342	0.994347	0.991686	0.988693	0.984702	0.981044	0.977054	0.971733	0.966079	0.962421	0.959095	0.953109	0.948121	0.943133	0.936814	0.930163	0.924177	0.917526	0.910542	0.902228	0.89591	0.890256	0.882607	0.874626	0.868972	0.861656	0.85434	0.846691	0.841703	0.833389	0.8284	0.820419	0.815098	0.808447	0.800466	0.793814	0.788826	0.781177	0.775191	0.770535	0.763219	0.758231	0.751912
292	1	0.99934	0.99934	0.99868	0.99835	0.997031	0.995711	0.994721	0.993402	0.991752	0.990102	0.988123	0.986473	0.984494	0.981524	0.978555	0.975586	0.971956	0.967997	0.964368	0.960079	0.95612	0.951831	0.948202	0.943913	0.937644	0.932366	0.926097	0.920158	0.91422	0.907951	0.901683	0.895744	0.888156	0.881557	0.875289	0.86902	0.862092	0.856153	0.848895	0.841636	0.834708	0.828769	0.822831	0.816232	0.809964	0.802705	0.796437	0.790498
293	1	0.999674	0.999674	0.998044	0.995763	0.992829	0.990548	0.98794	0.984681	0.982073	0.978814	0.97588	0.972947	0.969687	0.966754	0.963168	0.959583	0.956975	0.95339	0.950782	0.947197	0.943286	0.940026	0.936115	0.932855	0.928618	0.924707	0.920143	0.91558	0.911343	0.907106	0.902542	0.898631	0.894068	0.889179	0.885267	0.881356	0.876467	0.872555	0.867666	0.862451	0.857562	0.853977	0.849413	0.845176	0.840939	0.83605	0.83116	0.827249
294	1	0.995907	0.992497	0.992838	0.989427	0.984993	0.979877	0.97442	0.96794	0.962824	0.957367	0.952592	0.946453	0.939632	0.933492	0.92633	0.918827	0.912005	0.903479	0.896658	0.88779	0.879263	0.870737	0.862892	0.855048	0.845157	0.837653	0.828445	0.819577	0.81105	0.802865	0.79502	0.78854	0.77899	0.770464	0.763302	0.755457	0.74693	0.740109	0.732265	0.723738	0.715894	0.709072	0.701569	0.694748	0.687926	0.6794	0.672237	0.665416
295	1	0.999653	0.998959	0.997572	0.995838	0.994103	0.992369	0.990288	0.988207	0.986819	0.984738	0.983004	0.98127	0.979188	0.977454	0.975373	0.973292	0.971211	0.968783	0.966701	0.96462	0.962192	0.960111	0.957336	0.955255	0.952827	0.950746	0.948318	0.945543	0.942768	0.94034	0.937912	0.935831	0.932709	0.929934	0.927506	0.925425	0.92265	0.920222	0.917447	0.914325	0.911204	0.909122	0.906348	0.90392	0.901492	0.898023	0.894901	0.89282
296	1	0.998313	0.998988	0.999663	0.999325	0.999325	0.998988	0.99865	0.997638	0.996963	0.996288	0.994938	0.993925	0.992575	0.990888	0.988863	0.985825	0.983125	0.9811	0.978738	0.975363	0.972663	0.969288	0.96625	0.962875	0.959501	0.955788	0.952076	0.948026	0.943976	0.940263	0.936551	0.932163	0.928451	0.924063	0.920351	0.915626	0.911239	0.907526	0.904151	0.899426	0.895039	0.890651	0.886264	0.881201	0.876477	0.873102	0.867364	0.863314
297	1	0.998668	0.999001	0.998335	0.998002	0.996004	0.995338	0.995005	0.994339	0.993673	0.99334	0.992341	0.991675	0.991009	0.99001	0.988345	0.986347	0.983683	0.980353	0.977023	0.974026	0.970363	0.967366	0.96337	0.958708	0.954046	0.949717	0.944389	0.938728	0.932401	0.926407	0.920746	0.914419	0.908092	0.900766	0.895105	0.888445	0.881119	0.874792	0.868798	0.861805	0.855145	0.848485	0.842824	0.835498	0.828838	0.823177	0.816184	0.810856
298	1	0.997931	0.997931	0.998276	0.998621	0.998621	0.998621	0.998276	0.997586	0.995862	0.993793	0.994138	0.991379	0.987931	0.984483	0.98069	0.975862	0.97069	0.965517	0.960345	0.954828	0.948966	0.942414	0.937241	0.93	0.923793	0.916207	0.908276	0.900345	0.895172	0.887931	0.881034	0.874138	0.866552	0.859655	0.852414	0.844483	0.836207	0.831034	0.823793	0.816897	0.810345	0.802069	0.796207	0.790345	0.784138	0.776552	0.771034	0.764828
299	1	1	0.997602	0.995889	0.993148	0.990408	0.987324	0.983899	0.980473	0.976019	0.972251	0.968482	0.963686	0.95889	0.954436	0.949983	0.943816	0.938678	0.932854	0.927715	0.922234	0.91641	0.909558	0.904077	0.897568	0.891401	0.884892	0.877355	0.871189	0.865707	0.859198	0.853032	0.846523	0.840356	0.833847	0.827681	0.820829	0.814663	0.809524	0.803015	0.796506	0.791024	0.784515	0.779034	0.773553	0.767729	0.761562	0.756423	0.750942
300	1	0.998575	0.996083	0.990741	0.987179	0.983262	0.981481	0.978276	0.975427	0.971866	0.968305	0.965456	0.961538	0.957265	0.953704	0.950499	0.945869	0.941595	0.937322	0.933048	0.929131	0.924858	0.919516	0.916311	0.911325	0.907051	0.901353	0.894943	0.889957	0.886752	0.881766	0.876781	0.871439	0.866453	0.861467	0.856481	0.850427	0.844729	0.841168	0.83547	0.829416	0.825499	0.81802	0.814103	0.810185	0.805556	0.799501	0.795584	0.790598
301	1	0.998981	0.998981	0.998302	0.996264	0.995584	0.994905	0.991848	0.993886	0.990489	0.98947	0.987772	0.985734	0.984715	0.983696	0.982677	0.981318	0.97962	0.978261	0.976902	0.975204	0.973845	0.972147	0.970448	0.96909	0.967052	0.965353	0.962976	0.961617	0.959579	0.957201	0.955503	0.953465	0.951766	0.949049	0.947351	0.944973	0.942935	0.940897	0.938859	0.936481	0.934103	0.931726	0.929348	0.92697	0.924592	0.921196	0.918818	0.916101
302	0.997034	0.997363	0.998352	0.998682	0.998682	0.999341	0.999341	0.99967	1	0.99967	0.997693	0.996045	0.993738	0.99209	0.990112	0.989453	0.988794	0.986816	0.984509	0.982202	0.980224	0.977258	0.974951	0.971984	0.970007	0.96737	0.963744	0.960119	0.956823	0.953527	0.95122	0.945946	0.94265	0.938365	0.935399	0.931444	0.927159	0.924192	0.919908	0.912986	0.911338	0.905076	0.903098	0.899473	0.894529	0.890574	0.88563	0.880026	0.879038
303	1	0.997558	0.995117	0.993024	0.990582	0.988141	0.985699	0.983607	0.981165	0.978375	0.975584	0.973491	0.97105	0.968608	0.965818	0.962679	0.960237	0.956749	0.95361	0.950471	0.947332	0.943844	0.940356	0.937217	0.934077	0.930938	0.927102	0.923614	0.920126	0.916289	0.913498	0.908964	0.905476	0.901639	0.8985	0.895012	0.891175	0.887687	0.8842	0.879316	0.876526	0.871643	0.868852	0.865713	0.861528	0.857691	0.853854	0.84932	0.846878
304	0.99931	0.999655	0.999655	1	0.99862	0.997585	0.996551	0.994826	0.994481	0.993101	0.991376	0.989997	0.988272	0.986892	0.985857	0.984477	0.982753	0.981028	0.979648	0.977578	0.975854	0.974474	0.972404	0.971024	0.96861	0.96654	0.964471	0.962746	0.960676	0.957917	0.956537	0.954467	0.952397	0.949638	0.948258	0.945843	0.942739	0.939979	0.938944	0.93515	0.93308	0.930666	0.927906	0.925492	0.923767	0.921352	0.916868	0.915143	0.913418
[truncated: 72 more columns]

## Sheet: Periodontitis
Sample/Time	0.5	1	1.5	2	2.5	3	3.5	4	4.5	5	5.5	6	6.5	7	7.5	8	8.5	9	9.5	10	10.5	11	11.5	12	12.5	13	13.5	14	14.5	15	15.5	16	16.5	17	17.5	18	18.5	19	19.5	20	20.5	21	21.5	22	22.5	23	23.5	24	24.5
1	1	0.990367	0.976288	0.959985	0.943312	0.925898	0.908485	0.891071	0.869211	0.848462	0.828084	0.806595	0.785106	0.765839	0.739533	0.717673	0.698407	0.675806	0.651352	0.635791	0.616525	0.594665	0.575769	0.558725	0.541682	0.528344	0.513153	0.499815	0.487217	0.476473	0.466099	0.457206	0.449426	0.442386	0.436087	0.429789	0.424602	0.419415	0.414969	0.410893	0.406817	0.403112	0.399778	0.396814	0.39385	0.391256	0.388662	0.386439	0.384216
2	0.99929	1	1	0.999645	0.998935	0.985091	0.976216	0.966986	0.954917	0.942847	0.930422	0.917643	0.902023	0.889954	0.873269	0.85907	0.843805	0.825701	0.808307	0.795527	0.779198	0.760738	0.745119	0.730209	0.714945	0.702875	0.688321	0.672701	0.660277	0.646077	0.632943	0.620873	0.608449	0.596734	0.585729	0.57366	0.56301	0.552716	0.543486	0.533901	0.525027	0.516507	0.508697	0.501597	0.494853	0.488463	0.482073	0.477103	0.472133
3	1	0.99243	0.987383	0.979452	0.965393	0.95566	0.944845	0.934751	0.923576	0.915285	0.903389	0.893655	0.880317	0.869142	0.858688	0.846431	0.836337	0.825523	0.813987	0.803172	0.789113	0.778659	0.768205	0.758111	0.748738	0.739005	0.727109	0.716655	0.709445	0.699351	0.689978	0.679524	0.669791	0.6615	0.651766	0.643115	0.634463	0.626532	0.617159	0.609589	0.600577	0.592286	0.584355	0.577145	0.570296	0.563086	0.555155	0.548306	0.542177
4	1	0.998263	0.995136	0.991661	0.987491	0.984364	0.980542	0.977067	0.973245	0.969771	0.965949	0.962821	0.958652	0.95483	0.951008	0.946491	0.941974	0.938151	0.933982	0.929117	0.922516	0.917999	0.912439	0.907575	0.903058	0.898193	0.891591	0.885685	0.882905	0.876998	0.871786	0.866227	0.859972	0.85476	0.848853	0.843294	0.838082	0.83426	0.828006	0.823836	0.816192	0.81098	0.805768	0.801598	0.796734	0.792564	0.785615	0.780751	0.776928
5	0.999646	1	0.9954	0.992215	0.988677	0.985846	0.981246	0.976645	0.972399	0.968861	0.96426	0.961076	0.954706	0.949752	0.94586	0.940198	0.935244	0.929936	0.923921	0.918259	0.909766	0.904812	0.898089	0.891366	0.886766	0.88075	0.872965	0.864119	0.860934	0.854565	0.846426	0.840057	0.832272	0.826256	0.818825	0.811748	0.806086	0.801132	0.794409	0.789101	0.779547	0.773531	0.766454	0.761854	0.756546	0.751238	0.742038	0.73673	0.733192
6	1	0.998951	0.994054	0.987758	0.978664	0.96957	0.959426	0.948583	0.936691	0.927247	0.914655	0.903813	0.889472	0.87653	0.863938	0.848199	0.835257	0.819517	0.802728	0.786289	0.765303	0.749563	0.733473	0.717733	0.703393	0.688353	0.670514	0.654425	0.643931	0.628891	0.61525	0.601259	0.586569	0.575026	0.561035	0.550192	0.539699	0.530255	0.519412	0.511018	0.501574	0.493179	0.486184	0.478839	0.471843	0.465897	0.459951	0.454355	0.449458
[truncated: 72 more columns]
